# Supplementary material for: Identifying common transcriptome signatures of cancer by interpreting deep learning models
Source: Genome Biol. 2022 May 17;23:117. doi: 10.1186/s13059-022-02681-3 (PMC9112525; doi:10.1186/s13059-022-02681-3)
Supplement: Supplementary file 2 — Additional file 2 Supplementary Tables 1–16. [file 13059_2022_2681_MOESM2_ESM.xlsx]

## Sheet: Table S1
Table S1:
Architecture details for autoencoder and feed-forward neural network using
protein-coding gene expression as features.
A) Autoencoder architecture
Layer Name	Number of Units	Activation Function
Input Layer	19657	None
Encoder Layer 1	2500	ReLU
Encoder Layer 2	750	ReLU
Latent Layer	200	ReLU
Decoder Layer 1	750	ReLU
Decoder Layer 2	2500	ReLU
Output Layer	19657	Sigmoid
B) Feed-forward neural network architecture
Layer Name	Number of Units	Activation Function
Latent Layer Input	200	None
Descriminator Layer 1	2500	ReLU
Descriminator Layer 2	1500	ReLU
Descriminator Layer 3	1000	ReLU
Output layer	2	Sigmoid

## Sheet: Table S2
Table S2: RNA-seq sample names along with their source dataset and their tissue or tumor identity.
Sample Name	Dataset	Tissue	Class Label
SRR1068687	gtex	esophagus_healthy	normal
SRR1068788	gtex	testis_healthy	normal
SRR1068929	gtex	esophagus_healthy	normal
SRR1068977	gtex	breast_healthy	normal
SRR1068999	gtex	breast_healthy	normal
SRR1069141	gtex	liver_healthy	normal
SRR1069188	gtex	brain_healthy	normal
SRR1069209	gtex	prostate_healthy	normal
SRR1069231	gtex	esophagus_healthy	normal
SRR1069255	gtex	esophagus_healthy	normal
SRR1069279	gtex	thyroid_healthy	normal
SRR1069328	gtex	esophagus_healthy	normal
SRR1069421	gtex	adrenal gland_healthy	normal
SRR1069466	gtex	uterus_healthy	normal
SRR1069514	gtex	prostate_healthy	normal
SRR1069666	gtex	esophagus_healthy	normal
SRR1069734	gtex	testis_healthy	normal
SRR1069758	gtex	esophagus_healthy	normal
SRR1069850	gtex	colon_healthy	normal
SRR1069871	gtex	esophagus_healthy	normal
SRR1069895	gtex	esophagus_healthy	normal
SRR1069943	gtex	colon_healthy	normal
SRR1069967	gtex	skin_healthy	normal
SRR1069991	gtex	colon_healthy	normal
SRR1070015	gtex	lung_healthy	normal
SRR1070036	gtex	esophagus_healthy	normal
SRR1070060	gtex	esophagus_healthy	normal
SRR1070208	gtex	breast_healthy	normal
SRR1070232	gtex	skin_healthy	normal
SRR1070358	gtex	lung_healthy	normal
SRR1070403	gtex	pancreas_healthy	normal
SRR1070479	gtex	testis_healthy	normal
SRR1070620	gtex	esophagus_healthy	normal
SRR1070665	gtex	esophagus_healthy	normal
SRR1070689	gtex	liver_healthy	normal
SRR1070764	gtex	pancreas_healthy	normal
SRR1070841	gtex	skin_healthy	normal
SRR1070863	gtex	thyroid_healthy	normal
SRR1070888	gtex	skin_healthy	normal
SRR1070913	gtex	adrenal gland_healthy	normal
SRR1070986	gtex	brain_healthy	normal
SRR1071011	gtex	esophagus_healthy	normal
SRR1071035	gtex	skin_healthy	normal
SRR1071060	gtex	esophagus_healthy	normal
SRR1071131	gtex	esophagus_healthy	normal
SRR1071157	gtex	skin_healthy	normal
SRR1071207	gtex	esophagus_healthy	normal
SRR1071289	gtex	brain_healthy	normal
SRR1071429	gtex	testis_healthy	normal
SRR1071475	gtex	ovary_healthy	normal
SRR1071499	gtex	esophagus_healthy	normal
SRR1071519	gtex	pancreas_healthy	normal
SRR1071594	gtex	muscle_healthy	normal
SRR1071668	gtex	liver_healthy	normal
SRR1071717	gtex	bladder_healthy	normal
SRR1071737	gtex	uterus_healthy	normal
SRR1071785	gtex	skin_healthy	normal
SRR1071880	gtex	brain_healthy	normal
SRR1071905	gtex	breast_healthy	normal
SRR1071955	gtex	muscle_healthy	normal
SRR1072007	gtex	pancreas_healthy	normal
SRR1072055	gtex	esophagus_healthy	normal
SRR1072104	gtex	pancreas_healthy	normal
SRR1072150	gtex	lung_healthy	normal
SRR1072178	gtex	brain_healthy	normal
SRR1072269	gtex	esophagus_healthy	normal
SRR1072297	gtex	esophagus_healthy	normal
SRR1072367	gtex	brain_healthy	normal
SRR1072388	gtex	esophagus_healthy	normal
SRR1072412	gtex	esophagus_healthy	normal
SRR1072432	gtex	esophagus_healthy	normal
SRR1072504	gtex	brain_healthy	normal
SRR1072554	gtex	esophagus_healthy	normal
SRR1072578	gtex	colon_healthy	normal
SRR1072626	gtex	adrenal gland_healthy	normal
SRR1072797	gtex	brain_healthy	normal
SRR1072845	gtex	testis_healthy	normal
SRR1072972	gtex	pancreas_healthy	normal
SRR1073021	gtex	pancreas_healthy	normal
SRR1073069	gtex	prostate_healthy	normal
SRR1073143	gtex	brain_healthy	normal
SRR1073167	gtex	pancreas_healthy	normal
SRR1073217	gtex	colon_healthy	normal
SRR1073267	gtex	thyroid_healthy	normal
SRR1073291	gtex	skin_healthy	normal
SRR1073365	gtex	adrenal gland_healthy	normal
SRR1073389	gtex	ovary_healthy	normal
SRR1073435	gtex	liver_healthy	normal
SRR1073483	gtex	uterus_healthy	normal
SRR1073531	gtex	testis_healthy	normal
SRR1073605	gtex	skin_healthy	normal
SRR1073631	gtex	esophagus_healthy	normal
SRR1073655	gtex	colon_healthy	normal
SRR1073731	gtex	skin_healthy	normal
SRR1073775	gtex	adrenal gland_healthy	normal
SRR1073878	gtex	ovary_healthy	normal
SRR1073971	gtex	colon_healthy	normal
SRR1073991	gtex	pancreas_healthy	normal
SRR1074041	gtex	skin_healthy	normal
SRR1074090	gtex	pancreas_healthy	normal
SRR1074189	gtex	thyroid_healthy	normal
SRR1074239	gtex	colon_healthy	normal
SRR1074289	gtex	skin_healthy	normal
SRR1074314	gtex	colon_healthy	normal
SRR1074337	gtex	colon_healthy	normal
SRR1074359	gtex	muscle_healthy	normal
SRR1074385	gtex	pancreas_healthy	normal
SRR1074410	gtex	prostate_healthy	normal
SRR1074430	gtex	uterus_healthy	normal
SRR1074450	gtex	esophagus_healthy	normal
SRR1074474	gtex	adrenal gland_healthy	normal
SRR1074502	gtex	esophagus_healthy	normal
SRR1074578	gtex	esophagus_healthy	normal
SRR1074602	gtex	esophagus_healthy	normal
SRR1074694	gtex	thyroid_healthy	normal
SRR1074719	gtex	muscle_healthy	normal
SRR1074769	gtex	lung_healthy	normal
SRR1074815	gtex	esophagus_healthy	normal
SRR1074839	gtex	esophagus_healthy	normal
SRR1074860	gtex	breast_healthy	normal
SRR1074884	gtex	esophagus_healthy	normal
SRR1075004	gtex	esophagus_healthy	normal
SRR1075054	gtex	esophagus_healthy	normal
SRR1075078	gtex	colon_healthy	normal
SRR1075102	gtex	liver_healthy	normal
SRR1075126	gtex	prostate_healthy	normal
SRR1075174	gtex	pancreas_healthy	normal
SRR1075223	gtex	uterus_healthy	normal
SRR1075247	gtex	skin_healthy	normal
SRR1075294	gtex	esophagus_healthy	normal
SRR1075314	gtex	adrenal gland_healthy	normal
SRR1075336	gtex	pancreas_healthy	normal
SRR1075360	gtex	ovary_healthy	normal
SRR1075484	gtex	breast_healthy	normal
SRR1075530	gtex	prostate_healthy	normal
SRR1075555	gtex	esophagus_healthy	normal
SRR1075603	gtex	esophagus_healthy	normal
SRR1075607	gtex	testis_healthy	normal
SRR1075804	gtex	liver_healthy	normal
SRR1075850	gtex	uterus_healthy	normal
SRR1075898	gtex	brain_healthy	normal
SRR1075947	gtex	esophagus_healthy	normal
SRR1076022	gtex	liver_healthy	normal
SRR1076072	gtex	brain_healthy	normal
SRR1076120	gtex	prostate_healthy	normal
SRR1076170	gtex	esophagus_healthy	normal
SRR1076195	gtex	esophagus_healthy	normal
SRR1076219	gtex	breast_healthy	normal
SRR1076244	gtex	pancreas_healthy	normal
SRR1076292	gtex	skin_healthy	normal
SRR1076441	gtex	breast_healthy	normal
SRR1076490	gtex	testis_healthy	normal
SRR1076535	gtex	esophagus_healthy	normal
SRR1076632	gtex	adrenal gland_healthy	normal
SRR1076681	gtex	esophagus_healthy	normal
SRR1076705	gtex	esophagus_healthy	normal
SRR1076753	gtex	thyroid_healthy	normal
SRR1076801	gtex	esophagus_healthy	normal
SRR1076823	gtex	adrenal gland_healthy	normal
SRR1076868	gtex	pancreas_healthy	normal
SRR1076940	gtex	colon_healthy	normal
SRR1076964	gtex	esophagus_healthy	normal
SRR1077066	gtex	colon_healthy	normal
SRR1077139	gtex	breast_healthy	normal
SRR1077159	gtex	uterus_healthy	normal
SRR1077211	gtex	uterus_healthy	normal
SRR1077239	gtex	uterus_healthy	normal
SRR1077263	gtex	skin_healthy	normal
SRR1077310	gtex	esophagus_healthy	normal
SRR1077356	gtex	esophagus_healthy	normal
SRR1077405	gtex	brain_healthy	normal
SRR1077429	gtex	prostate_healthy	normal
SRR1077575	gtex	esophagus_healthy	normal
SRR1077599	gtex	esophagus_healthy	normal
SRR1077619	gtex	esophagus_healthy	normal
SRR1077667	gtex	colon_healthy	normal
SRR1077687	gtex	brain_healthy	normal
SRR1077753	gtex	testis_healthy	normal
SRR1077805	gtex	muscle_healthy	normal
SRR1077850	gtex	esophagus_healthy	normal
SRR1077874	gtex	esophagus_healthy	normal
SRR1077898	gtex	skin_healthy	normal
SRR1077920	gtex	breast_healthy	normal
SRR1077992	gtex	esophagus_healthy	normal
SRR1077996	gtex	uterus_healthy	normal
SRR1078042	gtex	ovary_healthy	normal
SRR1078114	gtex	uterus_healthy	normal
SRR1078140	gtex	esophagus_healthy	normal
SRR1078164	gtex	prostate_healthy	normal
SRR1078188	gtex	uterus_healthy	normal
SRR1078212	gtex	uterus_healthy	normal
SRR1078258	gtex	breast_healthy	normal
SRR1078278	gtex	colon_healthy	normal
SRR1078299	gtex	testis_healthy	normal
SRR1078347	gtex	brain_healthy	normal
SRR1078368	gtex	esophagus_healthy	normal
SRR1078514	gtex	esophagus_healthy	normal
SRR1078538	gtex	esophagus_healthy	normal
SRR1078562	gtex	esophagus_healthy	normal
SRR1078612	gtex	testis_healthy	normal
SRR1078636	gtex	ovary_healthy	normal
SRR1078709	gtex	esophagus_healthy	normal
SRR1078735	gtex	ovary_healthy	normal
SRR1078783	gtex	esophagus_healthy	normal
SRR1078809	gtex	esophagus_healthy	normal
SRR1078879	gtex	brain_healthy	normal
SRR1078948	gtex	colon_healthy	normal
SRR1079094	gtex	esophagus_healthy	normal
SRR1079118	gtex	skin_healthy	normal
SRR1079213	gtex	uterus_healthy	normal
SRR1079306	gtex	esophagus_healthy	normal
SRR1079380	gtex	esophagus_healthy	normal
SRR1079434	gtex	skin_healthy	normal
SRR1079455	gtex	testis_healthy	normal
SRR1079480	gtex	esophagus_healthy	normal
SRR1079567	gtex	colon_healthy	normal
SRR1079591	gtex	brain_healthy	normal
SRR1079612	gtex	testis_healthy	normal
SRR1079730	gtex	esophagus_healthy	normal
SRR1079754	gtex	pancreas_healthy	normal
SRR1079806	gtex	esophagus_healthy	normal
SRR1079830	gtex	bladder_healthy	normal
SRR1079948	gtex	breast_healthy	normal
SRR1080044	gtex	esophagus_healthy	normal
SRR1080048	gtex	esophagus_healthy	normal
SRR1080117	gtex	liver_healthy	normal
SRR1080143	gtex	esophagus_healthy	normal
SRR1080294	gtex	liver_healthy	normal
SRR1080318	gtex	prostate_healthy	normal
SRR1080342	gtex	uterus_healthy	normal
SRR1080366	gtex	kidney_healthy	normal
SRR1080391	gtex	esophagus_healthy	normal
SRR1080624	gtex	pancreas_healthy	normal
SRR1080648	gtex	esophagus_healthy	normal
SRR1080696	gtex	prostate_healthy	normal
SRR1080766	gtex	muscle_healthy	normal
SRR1080811	gtex	testis_healthy	normal
SRR1080835	gtex	brain_healthy	normal
SRR1080859	gtex	testis_healthy	normal
SRR1080879	gtex	esophagus_healthy	normal
SRR1080903	gtex	esophagus_healthy	normal
SRR1080927	gtex	brain_healthy	normal
SRR1081023	gtex	breast_healthy	normal
SRR1081068	gtex	colon_healthy	normal
SRR1081116	gtex	colon_healthy	normal
SRR1081160	gtex	esophagus_healthy	normal
SRR1081184	gtex	liver_healthy	normal
SRR1081283	gtex	lung_healthy	normal
SRR1081332	gtex	colon_healthy	normal
SRR1081357	gtex	testis_healthy	normal
SRR1081381	gtex	esophagus_healthy	normal
SRR1081401	gtex	testis_healthy	normal
SRR1081425	gtex	skin_healthy	normal
SRR1081449	gtex	testis_healthy	normal
SRR1081493	gtex	colon_healthy	normal
SRR1081614	gtex	testis_healthy	normal
SRR1081639	gtex	esophagus_healthy	normal
SRR1081663	gtex	testis_healthy	normal
SRR1081688	gtex	testis_healthy	normal
SRR1081741	gtex	brain_healthy	normal
SRR1081765	gtex	bladder_healthy	normal
SRR1081813	gtex	colon_healthy	normal
SRR1081864	gtex	skin_healthy	normal
SRR1081886	gtex	skin_healthy	normal
SRR1081987	gtex	ovary_healthy	normal
SRR1082035	gtex	adrenal gland_healthy	normal
SRR1082080	gtex	pancreas_healthy	normal
SRR1082151	gtex	liver_healthy	normal
SRR1082238	gtex	colon_healthy	normal
SRR1082262	gtex	brain_healthy	normal
SRR1082307	gtex	testis_healthy	normal
SRR1082328	gtex	brain_healthy	normal
SRR1082471	gtex	ovary_healthy	normal
SRR1082496	gtex	prostate_healthy	normal
SRR1082544	gtex	pancreas_healthy	normal
SRR1082568	gtex	esophagus_healthy	normal
SRR1082592	gtex	esophagus_healthy	normal
SRR1082616	gtex	adrenal gland_healthy	normal
SRR1082709	gtex	esophagus_healthy	normal
SRR1082733	gtex	adrenal gland_healthy	normal
SRR1082859	gtex	breast_healthy	normal
SRR1082909	gtex	thyroid_healthy	normal
SRR1082981	gtex	esophagus_healthy	normal
SRR1083005	gtex	esophagus_healthy	normal
SRR1083031	gtex	thyroid_healthy	normal
SRR1083052	gtex	breast_healthy	normal
SRR1083125	gtex	colon_healthy	normal
SRR1083215	gtex	skin_healthy	normal
SRR1083384	gtex	skin_healthy	normal
SRR1083456	gtex	colon_healthy	normal
SRR1083480	gtex	esophagus_healthy	normal
SRR1083504	gtex	colon_healthy	normal
SRR1083530	gtex	esophagus_healthy	normal
SRR1083554	gtex	testis_healthy	normal
SRR1083579	gtex	skin_healthy	normal
SRR1083678	gtex	colon_healthy	normal
SRR1083700	gtex	esophagus_healthy	normal
SRR1083732	gtex	prostate_healthy	normal
SRR1083824	gtex	adrenal gland_healthy	normal
SRR1083848	gtex	esophagus_healthy	normal
SRR1083868	gtex	colon_healthy	normal
SRR1083892	gtex	adrenal gland_healthy	normal
SRR1083939	gtex	esophagus_healthy	normal
SRR1083959	gtex	breast_healthy	normal
SRR1083983	gtex	liver_healthy	normal
SRR1084032	gtex	esophagus_healthy	normal
SRR1084079	gtex	breast_healthy	normal
SRR1084299	gtex	skin_healthy	normal
SRR1084323	gtex	pancreas_healthy	normal
SRR1084347	gtex	testis_healthy	normal
SRR1084369	gtex	muscle_healthy	normal
SRR1084393	gtex	esophagus_healthy	normal
SRR1084417	gtex	muscle_healthy	normal
SRR1084484	gtex	brain_healthy	normal
SRR1084505	gtex	colon_healthy	normal
SRR1084529	gtex	esophagus_healthy	normal
SRR1084553	gtex	uterus_healthy	normal
SRR1084602	gtex	lung_healthy	normal
SRR1084649	gtex	brain_healthy	normal
SRR1084674	gtex	breast_healthy	normal
SRR1084698	gtex	esophagus_healthy	normal
SRR1084742	gtex	esophagus_healthy	normal
SRR1084766	gtex	lung_healthy	normal
SRR1084842	gtex	brain_healthy	normal
SRR1084941	gtex	esophagus_healthy	normal
SRR1085015	gtex	brain_healthy	normal
SRR1085110	gtex	esophagus_healthy	normal
SRR1085187	gtex	pancreas_healthy	normal
SRR1085211	gtex	esophagus_healthy	normal
SRR1085235	gtex	colon_healthy	normal
SRR1085259	gtex	colon_healthy	normal
SRR1085310	gtex	pancreas_healthy	normal
SRR1085358	gtex	uterus_healthy	normal
SRR1085402	gtex	bladder_healthy	normal
SRR1085495	gtex	brain_healthy	normal
SRR1085519	gtex	muscle_healthy	normal
SRR1085565	gtex	ovary_healthy	normal
SRR1085590	gtex	adrenal gland_healthy	normal
SRR1085687	gtex	thyroid_healthy	normal
SRR1085736	gtex	ovary_healthy	normal
SRR1085850	gtex	brain_healthy	normal
SRR1085900	gtex	esophagus_healthy	normal
SRR1085951	gtex	adrenal gland_healthy	normal
SRR1086046	gtex	adrenal gland_healthy	normal
SRR1086070	gtex	pancreas_healthy	normal
SRR1086164	gtex	colon_healthy	normal
SRR1086212	gtex	ovary_healthy	normal
SRR1086236	gtex	bladder_healthy	normal
SRR1086256	gtex	liver_healthy	normal
SRR1086369	gtex	uterus_healthy	normal
SRR1086441	gtex	prostate_healthy	normal
SRR1086466	gtex	esophagus_healthy	normal
SRR1086490	gtex	esophagus_healthy	normal
SRR1086514	gtex	prostate_healthy	normal
SRR1086538	gtex	breast_healthy	normal
SRR1086561	gtex	brain_healthy	normal
SRR1086635	gtex	brain_healthy	normal
SRR1086656	gtex	ovary_healthy	normal
SRR1086680	gtex	brain_healthy	normal
SRR1086702	gtex	esophagus_healthy	normal
SRR1086728	gtex	lung_healthy	normal
SRR1086752	gtex	esophagus_healthy	normal
SRR1086772	gtex	breast_healthy	normal
SRR1086796	gtex	esophagus_healthy	normal
SRR1086869	gtex	prostate_healthy	normal
SRR1087007	gtex	liver_healthy	normal
SRR1087031	gtex	brain_healthy	normal
SRR1087055	gtex	testis_healthy	normal
SRR1087127	gtex	esophagus_healthy	normal
SRR1087152	gtex	brain_healthy	normal
SRR1087271	gtex	colon_healthy	normal
SRR1087297	gtex	adrenal gland_healthy	normal
SRR1087321	gtex	liver_healthy	normal
SRR1087535	gtex	testis_healthy	normal
SRR1087559	gtex	lung_healthy	normal
SRR1087606	gtex	adrenal gland_healthy	normal
SRR1087704	gtex	colon_healthy	normal
SRR1087728	gtex	pancreas_healthy	normal
SRR1087752	gtex	colon_healthy	normal
SRR1087801	gtex	skin_healthy	normal
SRR1087825	gtex	muscle_healthy	normal
SRR1087850	gtex	skin_healthy	normal
SRR1087942	gtex	esophagus_healthy	normal
SRR1088093	gtex	esophagus_healthy	normal
SRR1088241	gtex	testis_healthy	normal
SRR1088267	gtex	esophagus_healthy	normal
SRR1088291	gtex	pancreas_healthy	normal
SRR1088365	gtex	adrenal gland_healthy	normal
SRR1088389	gtex	brain_healthy	normal
SRR1088413	gtex	pancreas_healthy	normal
SRR1088487	gtex	esophagus_healthy	normal
SRR1088511	gtex	esophagus_healthy	normal
SRR1088537	gtex	pancreas_healthy	normal
SRR1088557	gtex	esophagus_healthy	normal
SRR1088581	gtex	muscle_healthy	normal
SRR1088758	gtex	esophagus_healthy	normal
SRR1088808	gtex	thyroid_healthy	normal
SRR1088832	gtex	uterus_healthy	normal
SRR1088856	gtex	ovary_healthy	normal
SRR1088904	gtex	skin_healthy	normal
SRR1088934	gtex	esophagus_healthy	normal
SRR1089030	gtex	esophagus_healthy	normal
SRR1089078	gtex	esophagus_healthy	normal
SRR1089207	gtex	colon_healthy	normal
SRR1089349	gtex	skin_healthy	normal
SRR1089479	gtex	adrenal gland_healthy	normal
SRR1089504	gtex	kidney_healthy	normal
SRR1089537	gtex	pancreas_healthy	normal
SRR1089562	gtex	uterus_healthy	normal
SRR1089643	gtex	testis_healthy	normal
SRR1089664	gtex	esophagus_healthy	normal
SRR1089688	gtex	pancreas_healthy	normal
SRR1089833	gtex	uterus_healthy	normal
SRR1089853	gtex	esophagus_healthy	normal
SRR1089901	gtex	muscle_healthy	normal
SRR1089926	gtex	thyroid_healthy	normal
SRR1089950	gtex	adrenal gland_healthy	normal
SRR1089998	gtex	esophagus_healthy	normal
SRR1090046	gtex	breast_healthy	normal
SRR1090095	gtex	liver_healthy	normal
SRR1090119	gtex	colon_healthy	normal
SRR1090167	gtex	esophagus_healthy	normal
SRR1090241	gtex	esophagus_healthy	normal
SRR1090265	gtex	muscle_healthy	normal
SRR1090290	gtex	esophagus_healthy	normal
SRR1090310	gtex	esophagus_healthy	normal
SRR1090334	gtex	colon_healthy	normal
SRR1090383	gtex	colon_healthy	normal
SRR1090431	gtex	colon_healthy	normal
SRR1090530	gtex	skin_healthy	normal
SRR1090556	gtex	liver_healthy	normal
SRR1090604	gtex	testis_healthy	normal
SRR1090626	gtex	colon_healthy	normal
SRR1090674	gtex	breast_healthy	normal
SRR1090698	gtex	ovary_healthy	normal
SRR1090722	gtex	testis_healthy	normal
SRR1090746	gtex	esophagus_healthy	normal
SRR1090770	gtex	thyroid_healthy	normal
SRR1090815	gtex	thyroid_healthy	normal
SRR1090837	gtex	esophagus_healthy	normal
SRR1090928	gtex	ovary_healthy	normal
SRR1091032	gtex	pancreas_healthy	normal
SRR1091054	gtex	colon_healthy	normal
SRR1091097	gtex	breast_healthy	normal
SRR1091144	gtex	pancreas_healthy	normal
SRR1091164	gtex	ovary_healthy	normal
SRR1091230	gtex	esophagus_healthy	normal
SRR1091328	gtex	esophagus_healthy	normal
SRR1091428	gtex	esophagus_healthy	normal
SRR1091476	gtex	adrenal gland_healthy	normal
SRR1091524	gtex	colon_healthy	normal
SRR1091645	gtex	prostate_healthy	normal
SRR1091670	gtex	lung_healthy	normal
SRR1091719	gtex	skin_healthy	normal
SRR1091743	gtex	esophagus_healthy	normal
SRR1091767	gtex	esophagus_healthy	normal
SRR1091791	gtex	breast_healthy	normal
SRR1091841	gtex	skin_healthy	normal
SRR1091990	gtex	prostate_healthy	normal
SRR1092014	gtex	esophagus_healthy	normal
SRR1092038	gtex	ovary_healthy	normal
SRR1092160	gtex	adrenal gland_healthy	normal
SRR1092208	gtex	bladder_healthy	normal
SRR1092232	gtex	skin_healthy	normal
SRR1092329	gtex	adrenal gland_healthy	normal
SRR1092349	gtex	muscle_healthy	normal
SRR1092397	gtex	colon_healthy	normal
SRR1092444	gtex	prostate_healthy	normal
SRR1092468	gtex	prostate_healthy	normal
SRR1092493	gtex	colon_healthy	normal
SRR1092517	gtex	breast_healthy	normal
SRR1092567	gtex	thyroid_healthy	normal
SRR1092612	gtex	testis_healthy	normal
SRR1092636	gtex	prostate_healthy	normal
SRR1092662	gtex	esophagus_healthy	normal
SRR1092686	gtex	adrenal gland_healthy	normal
SRR1092706	gtex	brain_healthy	normal
SRR1092749	gtex	colon_healthy	normal
SRR1092865	gtex	esophagus_healthy	normal
SRR1092913	gtex	prostate_healthy	normal
SRR1092937	gtex	pancreas_healthy	normal
SRR1093172	gtex	esophagus_healthy	normal
SRR1093340	gtex	pancreas_healthy	normal
SRR1093366	gtex	colon_healthy	normal
SRR1093434	gtex	pancreas_healthy	normal
SRR1093577	gtex	pancreas_healthy	normal
SRR1093601	gtex	ovary_healthy	normal
SRR1093625	gtex	adrenal gland_healthy	normal
SRR1093697	gtex	prostate_healthy	normal
SRR1093721	gtex	adrenal gland_healthy	normal
SRR1093747	gtex	ovary_healthy	normal
SRR1093773	gtex	brain_healthy	normal
SRR1093861	gtex	liver_healthy	normal
SRR1093885	gtex	testis_healthy	normal
SRR1093930	gtex	bladder_healthy	normal
SRR1093954	gtex	adrenal gland_healthy	normal
SRR1094051	gtex	muscle_healthy	normal
SRR1094097	gtex	uterus_healthy	normal
SRR1094123	gtex	esophagus_healthy	normal
SRR1094144	gtex	adrenal gland_healthy	normal
SRR1094216	gtex	skin_healthy	normal
SRR1094265	gtex	skin_healthy	normal
SRR1094287	gtex	testis_healthy	normal
SRR1094380	gtex	esophagus_healthy	normal
SRR1095188	gtex	esophagus_healthy	normal
SRR1095237	gtex	esophagus_healthy	normal
SRR1095261	gtex	uterus_healthy	normal
SRR1095285	gtex	esophagus_healthy	normal
SRR1095358	gtex	esophagus_healthy	normal
SRR1095383	gtex	liver_healthy	normal
SRR1095407	gtex	pancreas_healthy	normal
SRR1095479	gtex	pancreas_healthy	normal
SRR1095503	gtex	skin_healthy	normal
SRR1095675	gtex	colon_healthy	normal
SRR1095695	gtex	lung_healthy	normal
SRR1095720	gtex	muscle_healthy	normal
SRR1095744	gtex	esophagus_healthy	normal
SRR1095768	gtex	esophagus_healthy	normal
SRR1095792	gtex	thyroid_healthy	normal
SRR1095816	gtex	breast_healthy	normal
SRR1095913	gtex	liver_healthy	normal
SRR1095937	gtex	thyroid_healthy	normal
SRR1095961	gtex	esophagus_healthy	normal
SRR1096057	gtex	uterus_healthy	normal
SRR1096081	gtex	prostate_healthy	normal
SRR1096125	gtex	breast_healthy	normal
SRR1096174	gtex	muscle_healthy	normal
SRR1096198	gtex	uterus_healthy	normal
SRR1096267	gtex	esophagus_healthy	normal
SRR1096315	gtex	uterus_healthy	normal
SRR1096408	gtex	skin_healthy	normal
SRR1096432	gtex	esophagus_healthy	normal
SRR1096458	gtex	ovary_healthy	normal
SRR1096525	gtex	esophagus_healthy	normal
SRR1096595	gtex	esophagus_healthy	normal
SRR1096662	gtex	muscle_healthy	normal
SRR1096687	gtex	esophagus_healthy	normal
SRR1096760	gtex	esophagus_healthy	normal
SRR1096830	gtex	esophagus_healthy	normal
SRR1096876	gtex	uterus_healthy	normal
SRR1096900	gtex	testis_healthy	normal
SRR1096924	gtex	colon_healthy	normal
SRR1096946	gtex	testis_healthy	normal
SRR1096966	gtex	brain_healthy	normal
SRR1097035	gtex	uterus_healthy	normal
SRR1097100	gtex	esophagus_healthy	normal
SRR1097124	gtex	ovary_healthy	normal
SRR1097148	gtex	ovary_healthy	normal
SRR1097197	gtex	esophagus_healthy	normal
SRR1097296	gtex	bladder_healthy	normal
SRR1097344	gtex	prostate_healthy	normal
SRR1097392	gtex	brain_healthy	normal
SRR1097525	gtex	colon_healthy	normal
SRR1097549	gtex	testis_healthy	normal
SRR1097574	gtex	uterus_healthy	normal
SRR1097708	gtex	colon_healthy	normal
SRR1097752	gtex	brain_healthy	normal
SRR1097777	gtex	pancreas_healthy	normal
SRR1097811	gtex	colon_healthy	normal
SRR1097837	gtex	skin_healthy	normal
SRR1097857	gtex	esophagus_healthy	normal
SRR1097883	gtex	pancreas_healthy	normal
SRR1097929	gtex	uterus_healthy	normal
SRR1097954	gtex	esophagus_healthy	normal
SRR1097978	gtex	brain_healthy	normal
SRR1098002	gtex	colon_healthy	normal
SRR1098026	gtex	testis_healthy	normal
SRR1098074	gtex	lung_healthy	normal
SRR1098098	gtex	colon_healthy	normal
SRR1098169	gtex	esophagus_healthy	normal
SRR1098192	gtex	pancreas_healthy	normal
SRR1098216	gtex	skin_healthy	normal
SRR1098264	gtex	breast_healthy	normal
SRR1098426	gtex	esophagus_healthy	normal
SRR1098474	gtex	muscle_healthy	normal
SRR1098519	gtex	brain_healthy	normal
SRR1098612	gtex	uterus_healthy	normal
SRR1098660	gtex	colon_healthy	normal
SRR1098686	gtex	prostate_healthy	normal
SRR1098737	gtex	liver_healthy	normal
SRR1098785	gtex	lung_healthy	normal
SRR1098807	gtex	ovary_healthy	normal
SRR1098831	gtex	esophagus_healthy	normal
SRR1098928	gtex	pancreas_healthy	normal
SRR1098974	gtex	esophagus_healthy	normal
SRR1098998	gtex	lung_healthy	normal
SRR1099023	gtex	brain_healthy	normal
SRR1099144	gtex	esophagus_healthy	normal
SRR1099168	gtex	brain_healthy	normal
SRR1099236	gtex	skin_healthy	normal
SRR1099310	gtex	ovary_healthy	normal
SRR1099330	gtex	esophagus_healthy	normal
SRR1099354	gtex	colon_healthy	normal
SRR1099378	gtex	adrenal gland_healthy	normal
SRR1099402	gtex	prostate_healthy	normal
SRR1099427	gtex	adrenal gland_healthy	normal
SRR1099451	gtex	colon_healthy	normal
SRR1099475	gtex	esophagus_healthy	normal
SRR1099499	gtex	brain_healthy	normal
SRR1099520	gtex	thyroid_healthy	normal
SRR1099546	gtex	lung_healthy	normal
SRR1099570	gtex	esophagus_healthy	normal
SRR1099598	gtex	adrenal gland_healthy	normal
SRR1099694	gtex	adrenal gland_healthy	normal
SRR1099765	gtex	colon_healthy	normal
SRR1099789	gtex	esophagus_healthy	normal
SRR1099833	gtex	pancreas_healthy	normal
SRR1099857	gtex	uterus_healthy	normal
SRR1099931	gtex	colon_healthy	normal
SRR1099957	gtex	bladder_healthy	normal
SRR1099981	gtex	breast_healthy	normal
SRR1100005	gtex	esophagus_healthy	normal
SRR1100029	gtex	esophagus_healthy	normal
SRR1100395	gtex	colon_healthy	normal
SRR1100440	gtex	testis_healthy	normal
SRR1100496	gtex	adrenal gland_healthy	normal
SRR1100516	gtex	esophagus_healthy	normal
SRR1100588	gtex	muscle_healthy	normal
SRR1100703	gtex	skin_healthy	normal
SRR1100728	gtex	adrenal gland_healthy	normal
SRR1100752	gtex	adrenal gland_healthy	normal
SRR1100800	gtex	pancreas_healthy	normal
SRR1100824	gtex	adrenal gland_healthy	normal
SRR1100848	gtex	adrenal gland_healthy	normal
SRR1100872	gtex	brain_healthy	normal
SRR1100893	gtex	breast_healthy	normal
SRR1100917	gtex	esophagus_healthy	normal
SRR1100941	gtex	uterus_healthy	normal
SRR1100991	gtex	liver_healthy	normal
SRR1101037	gtex	esophagus_healthy	normal
SRR1101280	gtex	colon_healthy	normal
SRR1101304	gtex	testis_healthy	normal
SRR1101348	gtex	testis_healthy	normal
SRR1101421	gtex	brain_healthy	normal
SRR1101453	gtex	ovary_healthy	normal
SRR1101513	gtex	esophagus_healthy	normal
SRR1101542	gtex	pancreas_healthy	normal
SRR1101566	gtex	adrenal gland_healthy	normal
SRR1101717	gtex	esophagus_healthy	normal
SRR1101741	gtex	colon_healthy	normal
SRR1101834	gtex	esophagus_healthy	normal
SRR1101859	gtex	ovary_healthy	normal
SRR1101883	gtex	liver_healthy	normal
SRR1101931	gtex	testis_healthy	normal
SRR1102055	gtex	brain_healthy	normal
SRR1102079	gtex	lung_healthy	normal
SRR1102128	gtex	esophagus_healthy	normal
SRR1102152	gtex	liver_healthy	normal
SRR1102176	gtex	colon_healthy	normal
SRR1102224	gtex	colon_healthy	normal
SRR1102320	gtex	esophagus_healthy	normal
SRR1102344	gtex	esophagus_healthy	normal
SRR1102467	gtex	skin_healthy	normal
SRR1102515	gtex	esophagus_healthy	normal
SRR1102583	gtex	esophagus_healthy	normal
SRR1102656	gtex	esophagus_healthy	normal
SRR1102705	gtex	esophagus_healthy	normal
SRR1102729	gtex	esophagus_healthy	normal
SRR1102780	gtex	ovary_healthy	normal
SRR1102830	gtex	muscle_healthy	normal
SRR1102852	gtex	testis_healthy	normal
SRR1102875	gtex	adrenal gland_healthy	normal
SRR1102923	gtex	esophagus_healthy	normal
SRR1102949	gtex	breast_healthy	normal
SRR1102973	gtex	esophagus_healthy	normal
SRR1102998	gtex	colon_healthy	normal
SRR1103048	gtex	brain_healthy	normal
SRR1103072	gtex	colon_healthy	normal
SRR1103118	gtex	testis_healthy	normal
SRR1103143	gtex	esophagus_healthy	normal
SRR1104987	gtex	esophagus_healthy	normal
SRR1105009	gtex	breast_healthy	normal
SRR1105033	gtex	colon_healthy	normal
SRR1105057	gtex	muscle_healthy	normal
SRR1105130	gtex	uterus_healthy	normal
SRR1105248	gtex	liver_healthy	normal
SRR1105272	gtex	kidney_healthy	normal
SRR1105296	gtex	esophagus_healthy	normal
SRR1105441	gtex	prostate_healthy	normal
SRR1105489	gtex	testis_healthy	normal
SRR1120276	gtex	ovary_healthy	normal
SRR1120296	gtex	bladder_healthy	normal
SRR1120340	gtex	esophagus_healthy	normal
SRR1120363	gtex	pancreas_healthy	normal
SRR1120733	gtex	colon_healthy	normal
SRR1120781	gtex	esophagus_healthy	normal
SRR1120847	gtex	testis_healthy	normal
SRR1120869	gtex	adrenal gland_healthy	normal
SRR1120891	gtex	colon_healthy	normal
SRR1120939	gtex	liver_healthy	normal
SRR1121031	gtex	esophagus_healthy	normal
SRR1307677	gtex	muscle_healthy	normal
SRR1307808	gtex	pancreas_healthy	normal
SRR1308035	gtex	adrenal gland_healthy	normal
SRR1308269	gtex	colon_healthy	normal
SRR1308288	gtex	testis_healthy	normal
SRR1308357	gtex	esophagus_healthy	normal
SRR1308504	gtex	lung_healthy	normal
SRR1308590	gtex	esophagus_healthy	normal
SRR1308612	gtex	skin_healthy	normal
SRR1308715	gtex	thyroid_healthy	normal
SRR1308756	gtex	skin_healthy	normal
SRR1308778	gtex	adrenal gland_healthy	normal
SRR1308800	gtex	skin_healthy	normal
SRR1308822	gtex	skin_healthy	normal
SRR1308860	gtex	prostate_healthy	normal
SRR1308920	gtex	skin_healthy	normal
SRR1309051	gtex	skin_healthy	normal
SRR1309070	gtex	muscle_healthy	normal
SRR1309141	gtex	adrenal gland_healthy	normal
SRR1309182	gtex	esophagus_healthy	normal
SRR1309333	gtex	esophagus_healthy	normal
SRR1309512	gtex	esophagus_healthy	normal
SRR1309534	gtex	skin_healthy	normal
SRR1309556	gtex	muscle_healthy	normal
SRR1309578	gtex	thyroid_healthy	normal
SRR1309619	gtex	esophagus_healthy	normal
SRR1309657	gtex	thyroid_healthy	normal
SRR1309702	gtex	muscle_healthy	normal
SRR1309745	gtex	uterus_healthy	normal
SRR1309767	gtex	skin_healthy	normal
SRR1309875	gtex	pancreas_healthy	normal
SRR1309920	gtex	skin_healthy	normal
SRR1309942	gtex	muscle_healthy	normal
SRR1309985	gtex	skin_healthy	normal
SRR1310008	gtex	brain_healthy	normal
SRR1310031	gtex	skin_healthy	normal
SRR1310053	gtex	skin_healthy	normal
SRR1310075	gtex	skin_healthy	normal
SRR1310113	gtex	brain_healthy	normal
SRR1310136	gtex	brain_healthy	normal
SRR1310158	gtex	breast_healthy	normal
SRR1310231	gtex	adrenal gland_healthy	normal
SRR1310334	gtex	esophagus_healthy	normal
SRR1310353	gtex	skin_healthy	normal
SRR1310433	gtex	liver_healthy	normal
SRR1310476	gtex	muscle_healthy	normal
SRR1310520	gtex	lung_healthy	normal
SRR1310667	gtex	breast_healthy	normal
SRR1310690	gtex	pancreas_healthy	normal
SRR1310712	gtex	skin_healthy	normal
SRR1310735	gtex	muscle_healthy	normal
SRR1310758	gtex	thyroid_healthy	normal
SRR1310777	gtex	esophagus_healthy	normal
SRR1310797	gtex	lung_healthy	normal
SRR1310836	gtex	muscle_healthy	normal
SRR1310855	gtex	skin_healthy	normal
SRR1310876	gtex	colon_healthy	normal
SRR1310898	gtex	colon_healthy	normal
SRR1310939	gtex	prostate_healthy	normal
SRR1310975	gtex	lung_healthy	normal
SRR1310997	gtex	esophagus_healthy	normal
SRR1311086	gtex	brain_healthy	normal
SRR1311153	gtex	skin_healthy	normal
SRR1311182	gtex	brain_healthy	normal
SRR1311224	gtex	skin_healthy	normal
SRR1311285	gtex	brain_healthy	normal
SRR1311329	gtex	testis_healthy	normal
SRR1311400	gtex	brain_healthy	normal
SRR1311464	gtex	colon_healthy	normal
SRR1311531	gtex	adrenal gland_healthy	normal
SRR1311553	gtex	muscle_healthy	normal
SRR1311575	gtex	brain_healthy	normal
SRR1311752	gtex	pancreas_healthy	normal
SRR1311771	gtex	brain_healthy	normal
SRR1311794	gtex	brain_healthy	normal
SRR1311853	gtex	esophagus_healthy	normal
SRR1311897	gtex	thyroid_healthy	normal
SRR1311916	gtex	skin_healthy	normal
SRR1312002	gtex	prostate_healthy	normal
SRR1312024	gtex	thyroid_healthy	normal
SRR1312103	gtex	brain_healthy	normal
SRR1312147	gtex	esophagus_healthy	normal
SRR1312169	gtex	esophagus_healthy	normal
SRR1312209	gtex	lung_healthy	normal
SRR1312226	gtex	esophagus_healthy	normal
SRR1312244	gtex	skin_healthy	normal
SRR1312266	gtex	liver_healthy	normal
SRR1312288	gtex	testis_healthy	normal
SRR1312406	gtex	muscle_healthy	normal
SRR1312428	gtex	brain_healthy	normal
SRR1312446	gtex	ovary_healthy	normal
SRR1312522	gtex	lung_healthy	normal
SRR1312558	gtex	lung_healthy	normal
SRR1312577	gtex	colon_healthy	normal
SRR1312645	gtex	skin_healthy	normal
SRR1312666	gtex	colon_healthy	normal
SRR1312684	gtex	muscle_healthy	normal
SRR1312702	gtex	esophagus_healthy	normal
SRR1312743	gtex	brain_healthy	normal
SRR1312766	gtex	skin_healthy	normal
SRR1312784	gtex	colon_healthy	normal
SRR1312822	gtex	breast_healthy	normal
SRR1312865	gtex	lung_healthy	normal
SRR1312934	gtex	skin_healthy	normal
SRR1313343	gtex	esophagus_healthy	normal
SRR1313361	gtex	brain_healthy	normal
SRR1313384	gtex	esophagus_healthy	normal
SRR1313426	gtex	brain_healthy	normal
SRR1313473	gtex	skin_healthy	normal
SRR1313494	gtex	skin_healthy	normal
SRR1313601	gtex	esophagus_healthy	normal
SRR1313625	gtex	colon_healthy	normal
SRR1313642	gtex	brain_healthy	normal
SRR1313687	gtex	muscle_healthy	normal
SRR1313789	gtex	thyroid_healthy	normal
SRR1313807	gtex	liver_healthy	normal
SRR1313872	gtex	adrenal gland_healthy	normal
SRR1313891	gtex	esophagus_healthy	normal
SRR1313932	gtex	brain_healthy	normal
SRR1313951	gtex	brain_healthy	normal
SRR1313991	gtex	uterus_healthy	normal
SRR1314014	gtex	testis_healthy	normal
SRR1314036	gtex	skin_healthy	normal
SRR1314071	gtex	thyroid_healthy	normal
SRR1314092	gtex	breast_healthy	normal
SRR1314137	gtex	skin_healthy	normal
SRR1314163	gtex	brain_healthy	normal
SRR1314187	gtex	brain_healthy	normal
SRR1314707	gtex	skin_healthy	normal
SRR1314728	gtex	skin_healthy	normal
SRR1314767	gtex	brain_healthy	normal
SRR1314788	gtex	testis_healthy	normal
SRR1314832	gtex	muscle_healthy	normal
SRR1314940	gtex	kidney_healthy	normal
SRR1314958	gtex	brain_healthy	normal
SRR1314976	gtex	lung_healthy	normal
SRR1315019	gtex	brain_healthy	normal
SRR1315103	gtex	lung_healthy	normal
SRR1315124	gtex	skin_healthy	normal
SRR1315145	gtex	brain_healthy	normal
SRR1315269	gtex	brain_healthy	normal
SRR1315291	gtex	esophagus_healthy	normal
SRR1315331	gtex	esophagus_healthy	normal
SRR1315353	gtex	prostate_healthy	normal
SRR1315371	gtex	brain_healthy	normal
SRR1315495	gtex	ovary_healthy	normal
SRR1315721	gtex	brain_healthy	normal
SRR1315761	gtex	brain_healthy	normal
SRR1315799	gtex	brain_healthy	normal
SRR1315821	gtex	testis_healthy	normal
SRR1315842	gtex	brain_healthy	normal
SRR1315912	gtex	skin_healthy	normal
SRR1315949	gtex	brain_healthy	normal
SRR1316033	gtex	esophagus_healthy	normal
SRR1316055	gtex	esophagus_healthy	normal
SRR1316096	gtex	liver_healthy	normal
SRR1316127	gtex	brain_healthy	normal
SRR1316174	gtex	thyroid_healthy	normal
SRR1316214	gtex	esophagus_healthy	normal
SRR1316277	gtex	esophagus_healthy	normal
SRR1316297	gtex	brain_healthy	normal
SRR1316392	gtex	brain_healthy	normal
SRR1316420	gtex	adrenal gland_healthy	normal
SRR1316438	gtex	skin_healthy	normal
SRR1316513	gtex	ovary_healthy	normal
SRR1316535	gtex	brain_healthy	normal
SRR1316624	gtex	brain_healthy	normal
SRR1316747	gtex	skin_healthy	normal
SRR1316769	gtex	skin_healthy	normal
SRR1316793	gtex	thyroid_healthy	normal
SRR1316815	gtex	brain_healthy	normal
SRR1316833	gtex	skin_healthy	normal
SRR1316852	gtex	esophagus_healthy	normal
SRR1316874	gtex	brain_healthy	normal
SRR1316921	gtex	brain_healthy	normal
SRR1316940	gtex	brain_healthy	normal
SRR1316963	gtex	brain_healthy	normal
SRR1317001	gtex	thyroid_healthy	normal
SRR1317022	gtex	skin_healthy	normal
SRR1317086	gtex	kidney_healthy	normal
SRR1317110	gtex	colon_healthy	normal
SRR1317134	gtex	muscle_healthy	normal
SRR1317155	gtex	skin_healthy	normal
SRR1317179	gtex	skin_healthy	normal
SRR1317201	gtex	skin_healthy	normal
SRR1317218	gtex	thyroid_healthy	normal
SRR1317238	gtex	testis_healthy	normal
SRR1317323	gtex	brain_healthy	normal
SRR1317344	gtex	brain_healthy	normal
SRR1317470	gtex	skin_healthy	normal
SRR1317494	gtex	brain_healthy	normal
SRR1317532	gtex	liver_healthy	normal
SRR1317554	gtex	liver_healthy	normal
SRR1317596	gtex	brain_healthy	normal
SRR1317653	gtex	colon_healthy	normal
SRR1317685	gtex	skin_healthy	normal
SRR1317731	gtex	esophagus_healthy	normal
SRR1317751	gtex	prostate_healthy	normal
SRR1317790	gtex	skin_healthy	normal
SRR1317808	gtex	brain_healthy	normal
SRR1317877	gtex	brain_healthy	normal
SRR1317920	gtex	muscle_healthy	normal
SRR1317939	gtex	esophagus_healthy	normal
SRR1318067	gtex	brain_healthy	normal
SRR1318140	gtex	esophagus_healthy	normal
SRR1318184	gtex	esophagus_healthy	normal
SRR1318208	gtex	colon_healthy	normal
SRR1318331	gtex	esophagus_healthy	normal
SRR1318372	gtex	brain_healthy	normal
SRR1318407	gtex	brain_healthy	normal
SRR1318444	gtex	muscle_healthy	normal
SRR1318465	gtex	muscle_healthy	normal
SRR1318503	gtex	pancreas_healthy	normal
SRR1318560	gtex	muscle_healthy	normal
SRR1318624	gtex	colon_healthy	normal
SRR1318644	gtex	skin_healthy	normal
SRR1318774	gtex	breast_healthy	normal
SRR1318839	gtex	muscle_healthy	normal
SRR1318898	gtex	thyroid_healthy	normal
SRR1319019	gtex	brain_healthy	normal
SRR1319100	gtex	esophagus_healthy	normal
SRR1319118	gtex	pancreas_healthy	normal
SRR1319136	gtex	brain_healthy	normal
SRR1319182	gtex	esophagus_healthy	normal
SRR1319242	gtex	uterus_healthy	normal
SRR1319262	gtex	esophagus_healthy	normal
SRR1319322	gtex	testis_healthy	normal
SRR1319363	gtex	adrenal gland_healthy	normal
SRR1319502	gtex	colon_healthy	normal
SRR1319539	gtex	brain_healthy	normal
SRR1319584	gtex	esophagus_healthy	normal
SRR1319626	gtex	muscle_healthy	normal
SRR1319648	gtex	muscle_healthy	normal
SRR1319672	gtex	brain_healthy	normal
SRR1319753	gtex	muscle_healthy	normal
SRR1319793	gtex	ovary_healthy	normal
SRR1319837	gtex	brain_healthy	normal
SRR1319858	gtex	thyroid_healthy	normal
SRR1319924	gtex	thyroid_healthy	normal
SRR1319970	gtex	brain_healthy	normal
SRR1319991	gtex	uterus_healthy	normal
SRR1320012	gtex	brain_healthy	normal
SRR1320115	gtex	brain_healthy	normal
SRR1320158	gtex	skin_healthy	normal
SRR1320225	gtex	muscle_healthy	normal
SRR1320258	gtex	skin_healthy	normal
SRR1320280	gtex	brain_healthy	normal
SRR1320300	gtex	adrenal gland_healthy	normal
SRR1320321	gtex	muscle_healthy	normal
SRR1320342	gtex	brain_healthy	normal
SRR1320385	gtex	skin_healthy	normal
SRR1320445	gtex	colon_healthy	normal
SRR1320469	gtex	muscle_healthy	normal
SRR1320490	gtex	colon_healthy	normal
SRR1320536	gtex	adrenal gland_healthy	normal
SRR1320560	gtex	brain_healthy	normal
SRR1320579	gtex	muscle_healthy	normal
SRR1320601	gtex	esophagus_healthy	normal
SRR1320735	gtex	skin_healthy	normal
SRR1320761	gtex	esophagus_healthy	normal
SRR1320806	gtex	esophagus_healthy	normal
SRR1320873	gtex	brain_healthy	normal
SRR1320892	gtex	brain_healthy	normal
SRR1320916	gtex	brain_healthy	normal
SRR1321029	gtex	adrenal gland_healthy	normal
SRR1321046	gtex	brain_healthy	normal
SRR1321112	gtex	testis_healthy	normal
SRR1321144	gtex	esophagus_healthy	normal
SRR1321244	gtex	brain_healthy	normal
SRR1321333	gtex	esophagus_healthy	normal
SRR1321377	gtex	colon_healthy	normal
SRR1321462	gtex	brain_healthy	normal
SRR1321528	gtex	lung_healthy	normal
SRR1321552	gtex	brain_healthy	normal
SRR1321591	gtex	esophagus_healthy	normal
SRR1321630	gtex	skin_healthy	normal
SRR1321674	gtex	brain_healthy	normal
SRR1321696	gtex	skin_healthy	normal
SRR1321720	gtex	uterus_healthy	normal
SRR1321765	gtex	pancreas_healthy	normal
SRR1321786	gtex	brain_healthy	normal
SRR1321808	gtex	lung_healthy	normal
SRR1321829	gtex	esophagus_healthy	normal
SRR1321877	gtex	liver_healthy	normal
SRR1321942	gtex	esophagus_healthy	normal
SRR1321987	gtex	muscle_healthy	normal
SRR1322010	gtex	brain_healthy	normal
SRR1322028	gtex	pancreas_healthy	normal
SRR1322046	gtex	adrenal gland_healthy	normal
SRR1322070	gtex	colon_healthy	normal
SRR1322163	gtex	brain_healthy	normal
SRR1322186	gtex	colon_healthy	normal
SRR1322249	gtex	breast_healthy	normal
SRR1322270	gtex	brain_healthy	normal
SRR1322312	gtex	liver_healthy	normal
SRR1322334	gtex	testis_healthy	normal
SRR1322355	gtex	testis_healthy	normal
SRR1322456	gtex	brain_healthy	normal
SRR1322477	gtex	liver_healthy	normal
SRR1322494	gtex	thyroid_healthy	normal
SRR1322536	gtex	adrenal gland_healthy	normal
SRR1322555	gtex	brain_healthy	normal
SRR1322595	gtex	lung_healthy	normal
SRR1322662	gtex	muscle_healthy	normal
SRR1322683	gtex	adrenal gland_healthy	normal
SRR1322711	gtex	thyroid_healthy	normal
SRR1322730	gtex	pancreas_healthy	normal
SRR1322747	gtex	adrenal gland_healthy	normal
SRR1322768	gtex	brain_healthy	normal
SRR1322790	gtex	thyroid_healthy	normal
SRR1322816	gtex	pancreas_healthy	normal
SRR1322882	gtex	skin_healthy	normal
SRR1322900	gtex	muscle_healthy	normal
SRR1322918	gtex	esophagus_healthy	normal
SRR1322960	gtex	skin_healthy	normal
SRR1322981	gtex	skin_healthy	normal
SRR1323002	gtex	colon_healthy	normal
SRR1323043	gtex	brain_healthy	normal
SRR1323065	gtex	thyroid_healthy	normal
SRR1323130	gtex	brain_healthy	normal
SRR1323152	gtex	muscle_healthy	normal
SRR1323196	gtex	brain_healthy	normal
SRR1323234	gtex	uterus_healthy	normal
SRR1323289	gtex	skin_healthy	normal
SRR1323312	gtex	colon_healthy	normal
SRR1323360	gtex	adrenal gland_healthy	normal
SRR1323382	gtex	lung_healthy	normal
SRR1323446	gtex	colon_healthy	normal
SRR1323470	gtex	esophagus_healthy	normal
SRR1323491	gtex	liver_healthy	normal
SRR1323536	gtex	brain_healthy	normal
SRR1323558	gtex	skin_healthy	normal
SRR1323651	gtex	esophagus_healthy	normal
SRR1323723	gtex	lung_healthy	normal
SRR1323746	gtex	brain_healthy	normal
SRR1323764	gtex	brain_healthy	normal
SRR1323829	gtex	breast_healthy	normal
SRR1323850	gtex	thyroid_healthy	normal
SRR1323873	gtex	colon_healthy	normal
SRR1323914	gtex	thyroid_healthy	normal
SRR1324043	gtex	brain_healthy	normal
SRR1324102	gtex	pancreas_healthy	normal
SRR1324119	gtex	skin_healthy	normal
SRR1324165	gtex	skin_healthy	normal
SRR1324206	gtex	breast_healthy	normal
SRR1324226	gtex	skin_healthy	normal
SRR1324250	gtex	lung_healthy	normal
SRR1324314	gtex	prostate_healthy	normal
SRR1324331	gtex	skin_healthy	normal
SRR1324371	gtex	brain_healthy	normal
SRR1324390	gtex	muscle_healthy	normal
SRR1324412	gtex	liver_healthy	normal
SRR1324431	gtex	brain_healthy	normal
SRR1324452	gtex	brain_healthy	normal
SRR1324473	gtex	colon_healthy	normal
SRR1324496	gtex	muscle_healthy	normal
SRR1324519	gtex	pancreas_healthy	normal
SRR1324564	gtex	skin_healthy	normal
SRR1325182	gtex	esophagus_healthy	normal
SRR1325225	gtex	muscle_healthy	normal
SRR1325271	gtex	esophagus_healthy	normal
SRR1325290	gtex	liver_healthy	normal
SRR1325332	gtex	brain_healthy	normal
SRR1325353	gtex	thyroid_healthy	normal
SRR1325377	gtex	muscle_healthy	normal
SRR1325446	gtex	skin_healthy	normal
SRR1325559	gtex	skin_healthy	normal
SRR1325578	gtex	esophagus_healthy	normal
SRR1325620	gtex	colon_healthy	normal
SRR1325642	gtex	esophagus_healthy	normal
SRR1325665	gtex	brain_healthy	normal
SRR1325752	gtex	adrenal gland_healthy	normal
SRR1325794	gtex	esophagus_healthy	normal
SRR1325826	gtex	esophagus_healthy	normal
SRR1325888	gtex	lung_healthy	normal
SRR1325964	gtex	brain_healthy	normal
SRR1325986	gtex	brain_healthy	normal
SRR1326020	gtex	pancreas_healthy	normal
SRR1326059	gtex	esophagus_healthy	normal
SRR1326161	gtex	muscle_healthy	normal
SRR1326179	gtex	brain_healthy	normal
SRR1326249	gtex	lung_healthy	normal
SRR1326292	gtex	muscle_healthy	normal
SRR1326317	gtex	esophagus_healthy	normal
SRR1326366	gtex	brain_healthy	normal
SRR1326496	gtex	skin_healthy	normal
SRR1326560	gtex	skin_healthy	normal
SRR1326604	gtex	muscle_healthy	normal
SRR1326647	gtex	skin_healthy	normal
SRR1326708	gtex	skin_healthy	normal
SRR1326752	gtex	lung_healthy	normal
SRR1326821	gtex	skin_healthy	normal
SRR1326868	gtex	esophagus_healthy	normal
SRR1327327	gtex	testis_healthy	normal
SRR1327386	gtex	lung_healthy	normal
SRR1327505	gtex	colon_healthy	normal
SRR1327527	gtex	colon_healthy	normal
SRR1327570	gtex	colon_healthy	normal
SRR1327593	gtex	brain_healthy	normal
SRR1327614	gtex	skin_healthy	normal
SRR1327632	gtex	thyroid_healthy	normal
SRR1327654	gtex	esophagus_healthy	normal
SRR1327702	gtex	muscle_healthy	normal
SRR1327723	gtex	adrenal gland_healthy	normal
SRR1327769	gtex	esophagus_healthy	normal
SRR1327811	gtex	brain_healthy	normal
SRR1327872	gtex	pancreas_healthy	normal
SRR1327896	gtex	breast_healthy	normal
SRR1327914	gtex	skin_healthy	normal
SRR1327975	gtex	brain_healthy	normal
SRR1328035	gtex	brain_healthy	normal
SRR1328101	gtex	muscle_healthy	normal
SRR1328125	gtex	testis_healthy	normal
SRR1328429	gtex	skin_healthy	normal
SRR1328447	gtex	kidney_healthy	normal
SRR1328487	gtex	brain_healthy	normal
SRR1328506	gtex	esophagus_healthy	normal
SRR1328528	gtex	colon_healthy	normal
SRR1328551	gtex	esophagus_healthy	normal
SRR1328577	gtex	breast_healthy	normal
SRR1328599	gtex	brain_healthy	normal
SRR1328692	gtex	skin_healthy	normal
SRR1328738	gtex	pancreas_healthy	normal
SRR1328760	gtex	liver_healthy	normal
SRR1328797	gtex	muscle_healthy	normal
SRR1328821	gtex	testis_healthy	normal
SRR1328895	gtex	brain_healthy	normal
SRR1328919	gtex	brain_healthy	normal
SRR1328960	gtex	brain_healthy	normal
SRR1328980	gtex	colon_healthy	normal
SRR1329068	gtex	thyroid_healthy	normal
SRR1329090	gtex	brain_healthy	normal
SRR1329131	gtex	colon_healthy	normal
SRR1329154	gtex	kidney_healthy	normal
SRR1329312	gtex	esophagus_healthy	normal
SRR1329334	gtex	brain_healthy	normal
SRR1329377	gtex	brain_healthy	normal
SRR1329400	gtex	skin_healthy	normal
SRR1329423	gtex	uterus_healthy	normal
SRR1329442	gtex	thyroid_healthy	normal
SRR1329464	gtex	thyroid_healthy	normal
SRR1329530	gtex	colon_healthy	normal
SRR1329551	gtex	brain_healthy	normal
SRR1329642	gtex	colon_healthy	normal
SRR1329663	gtex	colon_healthy	normal
SRR1329687	gtex	colon_healthy	normal
SRR1329744	gtex	skin_healthy	normal
SRR1329761	gtex	brain_healthy	normal
SRR1329783	gtex	skin_healthy	normal
SRR1329811	gtex	adrenal gland_healthy	normal
SRR1329863	gtex	esophagus_healthy	normal
SRR1329885	gtex	brain_healthy	normal
SRR1329929	gtex	esophagus_healthy	normal
SRR1329947	gtex	esophagus_healthy	normal
SRR1329971	gtex	skin_healthy	normal
SRR1329994	gtex	esophagus_healthy	normal
SRR1330041	gtex	brain_healthy	normal
SRR1330061	gtex	brain_healthy	normal
SRR1330082	gtex	uterus_healthy	normal
SRR1330106	gtex	skin_healthy	normal
SRR1330176	gtex	colon_healthy	normal
SRR1330305	gtex	thyroid_healthy	normal
SRR1330327	gtex	muscle_healthy	normal
SRR1330427	gtex	esophagus_healthy	normal
SRR1330546	gtex	brain_healthy	normal
SRR1330565	gtex	skin_healthy	normal
SRR1330656	gtex	brain_healthy	normal
SRR1330675	gtex	brain_healthy	normal
SRR1330699	gtex	brain_healthy	normal
SRR1330746	gtex	pancreas_healthy	normal
SRR1330770	gtex	colon_healthy	normal
SRR1330792	gtex	thyroid_healthy	normal
SRR1330813	gtex	esophagus_healthy	normal
SRR1330831	gtex	colon_healthy	normal
SRR1330854	gtex	muscle_healthy	normal
SRR1330878	gtex	skin_healthy	normal
SRR1330901	gtex	pancreas_healthy	normal
SRR1330989	gtex	lung_healthy	normal
SRR1331037	gtex	pancreas_healthy	normal
SRR1331060	gtex	skin_healthy	normal
SRR1331109	gtex	esophagus_healthy	normal
SRR1331198	gtex	adrenal gland_healthy	normal
SRR1331220	gtex	muscle_healthy	normal
SRR1331244	gtex	skin_healthy	normal
SRR1331267	gtex	breast_healthy	normal
SRR1331289	gtex	brain_healthy	normal
SRR1331335	gtex	brain_healthy	normal
SRR1331405	gtex	colon_healthy	normal
SRR1331466	gtex	brain_healthy	normal
SRR1331511	gtex	brain_healthy	normal
SRR1331534	gtex	brain_healthy	normal
SRR1331579	gtex	brain_healthy	normal
SRR1331597	gtex	brain_healthy	normal
SRR1331639	gtex	muscle_healthy	normal
SRR1331661	gtex	skin_healthy	normal
SRR1331730	gtex	esophagus_healthy	normal
SRR1331751	gtex	brain_healthy	normal
SRR1331841	gtex	brain_healthy	normal
SRR1331879	gtex	esophagus_healthy	normal
SRR1331900	gtex	adrenal gland_healthy	normal
SRR1331922	gtex	muscle_healthy	normal
SRR1331944	gtex	brain_healthy	normal
SRR1332048	gtex	brain_healthy	normal
SRR1332117	gtex	skin_healthy	normal
SRR1332141	gtex	esophagus_healthy	normal
SRR1332253	gtex	esophagus_healthy	normal
SRR1332275	gtex	brain_healthy	normal
SRR1332299	gtex	muscle_healthy	normal
SRR1332317	gtex	brain_healthy	normal
SRR1332360	gtex	prostate_healthy	normal
SRR1332403	gtex	adrenal gland_healthy	normal
SRR1332526	gtex	skin_healthy	normal
SRR1332544	gtex	lung_healthy	normal
SRR1332566	gtex	skin_healthy	normal
SRR1332588	gtex	skin_healthy	normal
SRR1332625	gtex	esophagus_healthy	normal
SRR1332670	gtex	skin_healthy	normal
SRR1332713	gtex	thyroid_healthy	normal
SRR1332796	gtex	brain_healthy	normal
SRR1332856	gtex	brain_healthy	normal
SRR1332879	gtex	skin_healthy	normal
SRR1332946	gtex	skin_healthy	normal
SRR1333038	gtex	esophagus_healthy	normal
SRR1333145	gtex	skin_healthy	normal
SRR1333167	gtex	colon_healthy	normal
SRR1333185	gtex	skin_healthy	normal
SRR1333263	gtex	adrenal gland_healthy	normal
SRR1333287	gtex	colon_healthy	normal
SRR1333352	gtex	brain_healthy	normal
SRR1333370	gtex	testis_healthy	normal
SRR1333550	gtex	thyroid_healthy	normal
SRR1333587	gtex	brain_healthy	normal
SRR1333633	gtex	esophagus_healthy	normal
SRR1333659	gtex	lung_healthy	normal
SRR1333676	gtex	esophagus_healthy	normal
SRR1333741	gtex	brain_healthy	normal
SRR1333767	gtex	brain_healthy	normal
SRR1333789	gtex	skin_healthy	normal
SRR1333811	gtex	esophagus_healthy	normal
SRR1333913	gtex	esophagus_healthy	normal
SRR1333930	gtex	brain_healthy	normal
SRR1333971	gtex	esophagus_healthy	normal
SRR1333990	gtex	skin_healthy	normal
SRR1334033	gtex	brain_healthy	normal
SRR1334055	gtex	colon_healthy	normal
SRR1334074	gtex	lung_healthy	normal
SRR1334134	gtex	colon_healthy	normal
SRR1334181	gtex	colon_healthy	normal
SRR1334247	gtex	muscle_healthy	normal
SRR1334314	gtex	pancreas_healthy	normal
SRR1334440	gtex	brain_healthy	normal
SRR1334490	gtex	lung_healthy	normal
SRR1334512	gtex	muscle_healthy	normal
SRR1334564	gtex	brain_healthy	normal
SRR1334587	gtex	breast_healthy	normal
SRR1334717	gtex	brain_healthy	normal
SRR1334741	gtex	brain_healthy	normal
SRR1334762	gtex	testis_healthy	normal
SRR1334847	gtex	brain_healthy	normal
SRR1334866	gtex	liver_healthy	normal
SRR1334889	gtex	muscle_healthy	normal
SRR1334960	gtex	brain_healthy	normal
SRR1335029	gtex	brain_healthy	normal
SRR1335212	gtex	breast_healthy	normal
SRR1335236	gtex	liver_healthy	normal
SRR1335254	gtex	brain_healthy	normal
SRR1335296	gtex	thyroid_healthy	normal
SRR1335338	gtex	testis_healthy	normal
SRR1335355	gtex	skin_healthy	normal
SRR1335377	gtex	brain_healthy	normal
SRR1335400	gtex	brain_healthy	normal
SRR1335422	gtex	lung_healthy	normal
SRR1335470	gtex	esophagus_healthy	normal
SRR1335489	gtex	skin_healthy	normal
SRR1335513	gtex	lung_healthy	normal
SRR1335536	gtex	testis_healthy	normal
SRR1335651	gtex	brain_healthy	normal
SRR1335688	gtex	brain_healthy	normal
SRR1335893	gtex	esophagus_healthy	normal
SRR1335917	gtex	breast_healthy	normal
SRR1335940	gtex	thyroid_healthy	normal
SRR1335964	gtex	prostate_healthy	normal
SRR1335984	gtex	pancreas_healthy	normal
SRR1336006	gtex	brain_healthy	normal
SRR1336069	gtex	brain_healthy	normal
SRR1336113	gtex	thyroid_healthy	normal
SRR1336181	gtex	breast_healthy	normal
SRR1336205	gtex	colon_healthy	normal
SRR1336227	gtex	colon_healthy	normal
SRR1336244	gtex	ovary_healthy	normal
SRR1336292	gtex	brain_healthy	normal
SRR1336357	gtex	brain_healthy	normal
SRR1336379	gtex	brain_healthy	normal
SRR1336397	gtex	esophagus_healthy	normal
SRR1336505	gtex	skin_healthy	normal
SRR1336569	gtex	muscle_healthy	normal
SRR1336617	gtex	colon_healthy	normal
SRR1336636	gtex	lung_healthy	normal
SRR1336660	gtex	brain_healthy	normal
SRR1336682	gtex	uterus_healthy	normal
SRR1336863	gtex	colon_healthy	normal
SRR1336964	gtex	colon_healthy	normal
SRR1336988	gtex	colon_healthy	normal
SRR1337074	gtex	brain_healthy	normal
SRR1337098	gtex	brain_healthy	normal
SRR1337119	gtex	brain_healthy	normal
SRR1337137	gtex	thyroid_healthy	normal
SRR1337173	gtex	muscle_healthy	normal
SRR1337261	gtex	skin_healthy	normal
SRR1337364	gtex	thyroid_healthy	normal
SRR1337431	gtex	brain_healthy	normal
SRR1337495	gtex	colon_healthy	normal
SRR1337516	gtex	colon_healthy	normal
SRR1337564	gtex	brain_healthy	normal
SRR1337585	gtex	skin_healthy	normal
SRR1337624	gtex	lung_healthy	normal
SRR1337666	gtex	adrenal gland_healthy	normal
SRR1337707	gtex	skin_healthy	normal
SRR1337770	gtex	skin_healthy	normal
SRR1337816	gtex	colon_healthy	normal
SRR1337864	gtex	brain_healthy	normal
SRR1337909	gtex	brain_healthy	normal
SRR1337977	gtex	testis_healthy	normal
SRR1338079	gtex	prostate_healthy	normal
SRR1338124	gtex	lung_healthy	normal
SRR1338219	gtex	brain_healthy	normal
SRR1338257	gtex	liver_healthy	normal
SRR1338280	gtex	colon_healthy	normal
SRR1338301	gtex	brain_healthy	normal
SRR1338323	gtex	brain_healthy	normal
SRR1338489	gtex	colon_healthy	normal
SRR1338513	gtex	pancreas_healthy	normal
SRR1338560	gtex	muscle_healthy	normal
SRR1338584	gtex	brain_healthy	normal
SRR1338603	gtex	colon_healthy	normal
SRR1338627	gtex	brain_healthy	normal
SRR1338669	gtex	brain_healthy	normal
SRR1338687	gtex	esophagus_healthy	normal
SRR1338729	gtex	esophagus_healthy	normal
SRR1338747	gtex	esophagus_healthy	normal
SRR1338766	gtex	testis_healthy	normal
SRR1338901	gtex	thyroid_healthy	normal
SRR1338923	gtex	brain_healthy	normal
SRR1339029	gtex	lung_healthy	normal
SRR1339065	gtex	colon_healthy	normal
SRR1339108	gtex	muscle_healthy	normal
SRR1339130	gtex	testis_healthy	normal
SRR1339175	gtex	lung_healthy	normal
SRR1339218	gtex	brain_healthy	normal
SRR1339236	gtex	breast_healthy	normal
SRR1339258	gtex	uterus_healthy	normal
SRR1339276	gtex	esophagus_healthy	normal
SRR1339366	gtex	thyroid_healthy	normal
SRR1339387	gtex	brain_healthy	normal
SRR1339413	gtex	thyroid_healthy	normal
SRR1339431	gtex	breast_healthy	normal
SRR1339508	gtex	thyroid_healthy	normal
SRR1339530	gtex	brain_healthy	normal
SRR1339549	gtex	brain_healthy	normal
SRR1339573	gtex	liver_healthy	normal
SRR1339651	gtex	brain_healthy	normal
SRR1339699	gtex	ovary_healthy	normal
SRR1339740	gtex	brain_healthy	normal
SRR1339788	gtex	pancreas_healthy	normal
SRR1339812	gtex	esophagus_healthy	normal
SRR1339903	gtex	esophagus_healthy	normal
SRR1339968	gtex	brain_healthy	normal
SRR1340047	gtex	pancreas_healthy	normal
SRR1340095	gtex	brain_healthy	normal
SRR1340202	gtex	brain_healthy	normal
SRR1340325	gtex	liver_healthy	normal
SRR1340345	gtex	prostate_healthy	normal
SRR1340369	gtex	esophagus_healthy	normal
SRR1340420	gtex	brain_healthy	normal
SRR1340463	gtex	brain_healthy	normal
SRR1340508	gtex	brain_healthy	normal
SRR1340531	gtex	colon_healthy	normal
SRR1340574	gtex	esophagus_healthy	normal
SRR1340598	gtex	ovary_healthy	normal
SRR1340662	gtex	kidney_healthy	normal
SRR1340700	gtex	brain_healthy	normal
SRR1340721	gtex	prostate_healthy	normal
SRR1340743	gtex	skin_healthy	normal
SRR1340907	gtex	brain_healthy	normal
SRR1340924	gtex	thyroid_healthy	normal
SRR1340966	gtex	colon_healthy	normal
SRR1341008	gtex	brain_healthy	normal
SRR1341034	gtex	thyroid_healthy	normal
SRR1341100	gtex	breast_healthy	normal
SRR1341122	gtex	esophagus_healthy	normal
SRR1341142	gtex	testis_healthy	normal
SRR1341209	gtex	colon_healthy	normal
SRR1341277	gtex	brain_healthy	normal
SRR1341365	gtex	brain_healthy	normal
SRR1341499	gtex	esophagus_healthy	normal
SRR1341521	gtex	brain_healthy	normal
SRR1341539	gtex	breast_healthy	normal
SRR1341583	gtex	ovary_healthy	normal
SRR1341626	gtex	pancreas_healthy	normal
SRR1341650	gtex	adrenal gland_healthy	normal
SRR1341683	gtex	skin_healthy	normal
SRR1341702	gtex	brain_healthy	normal
SRR1341721	gtex	colon_healthy	normal
SRR1341763	gtex	brain_healthy	normal
SRR1341854	gtex	adrenal gland_healthy	normal
SRR1341877	gtex	liver_healthy	normal
SRR1341921	gtex	esophagus_healthy	normal
SRR1341945	gtex	colon_healthy	normal
SRR1342023	gtex	lung_healthy	normal
SRR1342045	gtex	brain_healthy	normal
SRR1342088	gtex	thyroid_healthy	normal
SRR1342721	gtex	esophagus_healthy	normal
SRR1342739	gtex	muscle_healthy	normal
SRR1342758	gtex	breast_healthy	normal
SRR1342782	gtex	muscle_healthy	normal
SRR1342806	gtex	colon_healthy	normal
SRR1342849	gtex	ovary_healthy	normal
SRR1342873	gtex	breast_healthy	normal
SRR1342938	gtex	thyroid_healthy	normal
SRR1342960	gtex	colon_healthy	normal
SRR1342977	gtex	esophagus_healthy	normal
SRR1342995	gtex	testis_healthy	normal
SRR1343093	gtex	skin_healthy	normal
SRR1343115	gtex	brain_healthy	normal
SRR1343257	gtex	skin_healthy	normal
SRR1343281	gtex	brain_healthy	normal
SRR1343369	gtex	skin_healthy	normal
SRR1343393	gtex	uterus_healthy	normal
SRR1343414	gtex	colon_healthy	normal
SRR1343433	gtex	thyroid_healthy	normal
SRR1343629	gtex	esophagus_healthy	normal
SRR1343675	gtex	skin_healthy	normal
SRR1343698	gtex	colon_healthy	normal
SRR1343818	gtex	breast_healthy	normal
SRR1343841	gtex	brain_healthy	normal
SRR1343919	gtex	testis_healthy	normal
SRR1343943	gtex	uterus_healthy	normal
SRR1343967	gtex	pancreas_healthy	normal
SRR1344034	gtex	esophagus_healthy	normal
SRR1344100	gtex	thyroid_healthy	normal
SRR1344122	gtex	colon_healthy	normal
SRR1344166	gtex	skin_healthy	normal
SRR1344253	gtex	skin_healthy	normal
SRR1344382	gtex	muscle_healthy	normal
SRR1344422	gtex	muscle_healthy	normal
SRR1344445	gtex	liver_healthy	normal
SRR1344462	gtex	esophagus_healthy	normal
SRR1345200	gtex	testis_healthy	normal
SRR1345244	gtex	liver_healthy	normal
SRR1345478	gtex	brain_healthy	normal
SRR1345563	gtex	lung_healthy	normal
SRR1345669	gtex	thyroid_healthy	normal
SRR1345692	gtex	esophagus_healthy	normal
SRR1345760	gtex	muscle_healthy	normal
SRR1345806	gtex	adrenal gland_healthy	normal
SRR1345894	gtex	muscle_healthy	normal
SRR1345936	gtex	lung_healthy	normal
SRR1345953	gtex	breast_healthy	normal
SRR1345974	gtex	esophagus_healthy	normal
SRR1345995	gtex	skin_healthy	normal
SRR1346670	gtex	brain_healthy	normal
SRR1346710	gtex	esophagus_healthy	normal
SRR1346734	gtex	liver_healthy	normal
SRR1346755	gtex	adrenal gland_healthy	normal
SRR1346861	gtex	breast_healthy	normal
SRR1346885	gtex	esophagus_healthy	normal
SRR1346933	gtex	lung_healthy	normal
SRR1346957	gtex	testis_healthy	normal
SRR1346978	gtex	thyroid_healthy	normal
SRR1347020	gtex	lung_healthy	normal
SRR1347100	gtex	testis_healthy	normal
SRR1347123	gtex	skin_healthy	normal
SRR1347144	gtex	skin_healthy	normal
SRR1347214	gtex	muscle_healthy	normal
SRR1347298	gtex	skin_healthy	normal
SRR1347322	gtex	skin_healthy	normal
SRR1347365	gtex	skin_healthy	normal
SRR1347412	gtex	adrenal gland_healthy	normal
SRR1347688	gtex	brain_healthy	normal
SRR1347795	gtex	lung_healthy	normal
SRR1347870	gtex	esophagus_healthy	normal
SRR1347916	gtex	colon_healthy	normal
SRR1347937	gtex	muscle_healthy	normal
SRR1347959	gtex	pancreas_healthy	normal
SRR1347980	gtex	skin_healthy	normal
SRR1347998	gtex	testis_healthy	normal
SRR1348040	gtex	muscle_healthy	normal
SRR1348094	gtex	colon_healthy	normal
SRR1348159	gtex	brain_healthy	normal
SRR1348202	gtex	testis_healthy	normal
SRR1348270	gtex	thyroid_healthy	normal
SRR1348318	gtex	thyroid_healthy	normal
SRR1348339	gtex	brain_healthy	normal
SRR1348360	gtex	brain_healthy	normal
SRR1348424	gtex	brain_healthy	normal
SRR1348446	gtex	brain_healthy	normal
SRR1348490	gtex	esophagus_healthy	normal
SRR1348507	gtex	colon_healthy	normal
SRR1348531	gtex	prostate_healthy	normal
SRR1348770	gtex	brain_healthy	normal
SRR1348792	gtex	colon_healthy	normal
SRR1348861	gtex	brain_healthy	normal
SRR1349013	gtex	brain_healthy	normal
SRR1349056	gtex	brain_healthy	normal
SRR1349080	gtex	skin_healthy	normal
SRR1349144	gtex	thyroid_healthy	normal
SRR1349166	gtex	lung_healthy	normal
SRR1349190	gtex	colon_healthy	normal
SRR1349209	gtex	muscle_healthy	normal
SRR1349231	gtex	muscle_healthy	normal
SRR1349300	gtex	esophagus_healthy	normal
SRR1349342	gtex	esophagus_healthy	normal
SRR1349387	gtex	skin_healthy	normal
SRR1349409	gtex	liver_healthy	normal
SRR1349456	gtex	liver_healthy	normal
SRR1349479	gtex	liver_healthy	normal
SRR1349497	gtex	thyroid_healthy	normal
SRR1349518	gtex	thyroid_healthy	normal
SRR1349540	gtex	thyroid_healthy	normal
SRR1349562	gtex	liver_healthy	normal
SRR1349585	gtex	adrenal gland_healthy	normal
SRR1349608	gtex	esophagus_healthy	normal
SRR1349790	gtex	skin_healthy	normal
SRR1349809	gtex	prostate_healthy	normal
SRR1349829	gtex	brain_healthy	normal
SRR1349851	gtex	muscle_healthy	normal
SRR1349978	gtex	skin_healthy	normal
SRR1350002	gtex	liver_healthy	normal
SRR1350045	gtex	esophagus_healthy	normal
SRR1350175	gtex	skin_healthy	normal
SRR1350280	gtex	esophagus_healthy	normal
SRR1350304	gtex	skin_healthy	normal
SRR1350347	gtex	skin_healthy	normal
SRR1350414	gtex	esophagus_healthy	normal
SRR1350456	gtex	brain_healthy	normal
SRR1350503	gtex	adrenal gland_healthy	normal
SRR1350545	gtex	esophagus_healthy	normal
SRR1350566	gtex	thyroid_healthy	normal
SRR1350588	gtex	thyroid_healthy	normal
SRR1350832	gtex	muscle_healthy	normal
SRR1350873	gtex	skin_healthy	normal
SRR1350936	gtex	thyroid_healthy	normal
SRR1350958	gtex	esophagus_healthy	normal
SRR1350979	gtex	prostate_healthy	normal
SRR1351033	gtex	testis_healthy	normal
SRR1351082	gtex	esophagus_healthy	normal
SRR1351190	gtex	skin_healthy	normal
SRR1351257	gtex	thyroid_healthy	normal
SRR1351280	gtex	muscle_healthy	normal
SRR1351325	gtex	brain_healthy	normal
SRR1351390	gtex	adrenal gland_healthy	normal
SRR1351480	gtex	muscle_healthy	normal
SRR1351501	gtex	skin_healthy	normal
SRR1351641	gtex	ovary_healthy	normal
SRR1351880	gtex	brain_healthy	normal
SRR1351955	gtex	colon_healthy	normal
SRR1351979	gtex	muscle_healthy	normal
SRR1352001	gtex	thyroid_healthy	normal
SRR1352089	gtex	skin_healthy	normal
SRR1352129	gtex	brain_healthy	normal
SRR1352256	gtex	testis_healthy	normal
SRR1352278	gtex	skin_healthy	normal
SRR1352299	gtex	skin_healthy	normal
SRR1352322	gtex	colon_healthy	normal
SRR1352346	gtex	adrenal gland_healthy	normal
SRR1352369	gtex	skin_healthy	normal
SRR1352415	gtex	brain_healthy	normal
SRR1352457	gtex	breast_healthy	normal
SRR1352507	gtex	liver_healthy	normal
SRR1352575	gtex	thyroid_healthy	normal
SRR1352597	gtex	testis_healthy	normal
SRR1352683	gtex	lung_healthy	normal
SRR1352706	gtex	brain_healthy	normal
SRR1352918	gtex	skin_healthy	normal
SRR1352954	gtex	brain_healthy	normal
SRR1352975	gtex	brain_healthy	normal
SRR1352996	gtex	esophagus_healthy	normal
SRR1353052	gtex	esophagus_healthy	normal
SRR1353076	gtex	adrenal gland_healthy	normal
SRR1353118	gtex	colon_healthy	normal
SRR1353157	gtex	brain_healthy	normal
SRR1353176	gtex	brain_healthy	normal
SRR1353221	gtex	brain_healthy	normal
SRR1353243	gtex	skin_healthy	normal
SRR1353285	gtex	brain_healthy	normal
SRR1353332	gtex	colon_healthy	normal
SRR1353353	gtex	skin_healthy	normal
SRR1353376	gtex	liver_healthy	normal
SRR1353400	gtex	esophagus_healthy	normal
SRR1353461	gtex	pancreas_healthy	normal
SRR1353499	gtex	skin_healthy	normal
SRR1353517	gtex	muscle_healthy	normal
SRR1353537	gtex	ovary_healthy	normal
SRR1353555	gtex	muscle_healthy	normal
SRR1353577	gtex	colon_healthy	normal
SRR1353642	gtex	skin_healthy	normal
SRR1353663	gtex	muscle_healthy	normal
SRR1353686	gtex	uterus_healthy	normal
SRR1353878	gtex	liver_healthy	normal
SRR1353900	gtex	muscle_healthy	normal
SRR1353924	gtex	muscle_healthy	normal
SRR1353948	gtex	colon_healthy	normal
SRR1353994	gtex	breast_healthy	normal
SRR1354013	gtex	brain_healthy	normal
SRR1354035	gtex	colon_healthy	normal
SRR1354053	gtex	liver_healthy	normal
SRR1354203	gtex	esophagus_healthy	normal
SRR1354225	gtex	thyroid_healthy	normal
SRR1354247	gtex	skin_healthy	normal
SRR1354270	gtex	muscle_healthy	normal
SRR1354338	gtex	pancreas_healthy	normal
SRR1354446	gtex	brain_healthy	normal
SRR1354489	gtex	muscle_healthy	normal
SRR1354511	gtex	esophagus_healthy	normal
SRR1354577	gtex	brain_healthy	normal
SRR1354644	gtex	muscle_healthy	normal
SRR1354689	gtex	brain_healthy	normal
SRR1354734	gtex	brain_healthy	normal
SRR1354910	gtex	brain_healthy	normal
SRR1354955	gtex	muscle_healthy	normal
SRR1354977	gtex	skin_healthy	normal
SRR1354999	gtex	esophagus_healthy	normal
SRR1355040	gtex	brain_healthy	normal
SRR1355061	gtex	brain_healthy	normal
SRR1355150	gtex	brain_healthy	normal
SRR1355217	gtex	muscle_healthy	normal
SRR1355262	gtex	brain_healthy	normal
SRR1355304	gtex	testis_healthy	normal
SRR1355328	gtex	skin_healthy	normal
SRR1355396	gtex	muscle_healthy	normal
SRR1355432	gtex	skin_healthy	normal
SRR1355475	gtex	skin_healthy	normal
SRR1355492	gtex	esophagus_healthy	normal
SRR1355512	gtex	ovary_healthy	normal
SRR1355554	gtex	esophagus_healthy	normal
SRR1355578	gtex	lung_healthy	normal
SRR1355595	gtex	brain_healthy	normal
SRR1355613	gtex	brain_healthy	normal
SRR1355635	gtex	brain_healthy	normal
SRR1355684	gtex	skin_healthy	normal
SRR1355723	gtex	skin_healthy	normal
SRR1355747	gtex	esophagus_healthy	normal
SRR1355769	gtex	esophagus_healthy	normal
SRR1356016	gtex	esophagus_healthy	normal
SRR1356036	gtex	brain_healthy	normal
SRR1356078	gtex	ovary_healthy	normal
SRR1356120	gtex	thyroid_healthy	normal
SRR1356142	gtex	skin_healthy	normal
SRR1356164	gtex	skin_healthy	normal
SRR1356184	gtex	esophagus_healthy	normal
SRR1356204	gtex	brain_healthy	normal
SRR1356227	gtex	skin_healthy	normal
SRR1356290	gtex	muscle_healthy	normal
SRR1356308	gtex	thyroid_healthy	normal
SRR1356351	gtex	esophagus_healthy	normal
SRR1356375	gtex	brain_healthy	normal
SRR1356444	gtex	brain_healthy	normal
SRR1356509	gtex	colon_healthy	normal
SRR1356619	gtex	brain_healthy	normal
SRR1356643	gtex	colon_healthy	normal
SRR1356705	gtex	muscle_healthy	normal
SRR1356746	gtex	breast_healthy	normal
SRR1356765	gtex	breast_healthy	normal
SRR1356805	gtex	lung_healthy	normal
SRR1356997	gtex	colon_healthy	normal
SRR1357021	gtex	brain_healthy	normal
SRR1357042	gtex	esophagus_healthy	normal
SRR1357064	gtex	adrenal gland_healthy	normal
SRR1357083	gtex	esophagus_healthy	normal
SRR1357127	gtex	skin_healthy	normal
SRR1357148	gtex	muscle_healthy	normal
SRR1357166	gtex	breast_healthy	normal
SRR1357189	gtex	brain_healthy	normal
SRR1357210	gtex	lung_healthy	normal
SRR1357233	gtex	lung_healthy	normal
SRR1357276	gtex	adrenal gland_healthy	normal
SRR1357297	gtex	esophagus_healthy	normal
SRR1357344	gtex	thyroid_healthy	normal
SRR1357367	gtex	testis_healthy	normal
SRR1357389	gtex	liver_healthy	normal
SRR1357413	gtex	brain_healthy	normal
SRR1357434	gtex	brain_healthy	normal
SRR1357456	gtex	colon_healthy	normal
SRR1357478	gtex	brain_healthy	normal
SRR1357523	gtex	brain_healthy	normal
SRR1357541	gtex	pancreas_healthy	normal
SRR1357595	gtex	skin_healthy	normal
SRR1357672	gtex	skin_healthy	normal
SRR1357692	gtex	colon_healthy	normal
SRR1357709	gtex	skin_healthy	normal
SRR1357733	gtex	esophagus_healthy	normal
SRR1357805	gtex	esophagus_healthy	normal
SRR1357999	gtex	esophagus_healthy	normal
SRR1358041	gtex	skin_healthy	normal
SRR1358082	gtex	skin_healthy	normal
SRR1358102	gtex	brain_healthy	normal
SRR1358126	gtex	uterus_healthy	normal
SRR1358143	gtex	liver_healthy	normal
SRR1358161	gtex	esophagus_healthy	normal
SRR1358183	gtex	brain_healthy	normal
SRR1358202	gtex	skin_healthy	normal
SRR1358220	gtex	muscle_healthy	normal
SRR1358260	gtex	testis_healthy	normal
SRR1358296	gtex	esophagus_healthy	normal
SRR1358459	gtex	thyroid_healthy	normal
SRR1358501	gtex	brain_healthy	normal
SRR1358645	gtex	pancreas_healthy	normal
SRR1358665	gtex	esophagus_healthy	normal
SRR1358733	gtex	esophagus_healthy	normal
SRR1358826	gtex	brain_healthy	normal
SRR1359045	gtex	thyroid_healthy	normal
SRR1359080	gtex	adrenal gland_healthy	normal
SRR1359099	gtex	lung_healthy	normal
SRR1359147	gtex	breast_healthy	normal
SRR1359171	gtex	brain_healthy	normal
SRR1359192	gtex	brain_healthy	normal
SRR1359262	gtex	breast_healthy	normal
SRR1359367	gtex	brain_healthy	normal
SRR1359388	gtex	brain_healthy	normal
SRR1359428	gtex	ovary_healthy	normal
SRR1359469	gtex	lung_healthy	normal
SRR1359509	gtex	colon_healthy	normal
SRR1359529	gtex	thyroid_healthy	normal
SRR1359546	gtex	skin_healthy	normal
SRR1359565	gtex	esophagus_healthy	normal
SRR1359609	gtex	lung_healthy	normal
SRR1359630	gtex	brain_healthy	normal
SRR1359673	gtex	brain_healthy	normal
SRR1359694	gtex	pancreas_healthy	normal
SRR1359715	gtex	esophagus_healthy	normal
SRR1359780	gtex	muscle_healthy	normal
SRR1360038	gtex	brain_healthy	normal
SRR1360104	gtex	brain_healthy	normal
SRR1360128	gtex	brain_healthy	normal
SRR1360150	gtex	brain_healthy	normal
SRR1360172	gtex	ovary_healthy	normal
SRR1360194	gtex	colon_healthy	normal
SRR1360218	gtex	testis_healthy	normal
SRR1360258	gtex	colon_healthy	normal
SRR1360280	gtex	uterus_healthy	normal
SRR1360383	gtex	brain_healthy	normal
SRR1360402	gtex	muscle_healthy	normal
SRR1360523	gtex	thyroid_healthy	normal
SRR1360563	gtex	brain_healthy	normal
SRR1360630	gtex	skin_healthy	normal
SRR1360652	gtex	breast_healthy	normal
SRR1360674	gtex	brain_healthy	normal
SRR1360744	gtex	brain_healthy	normal
SRR1360766	gtex	pancreas_healthy	normal
SRR1360785	gtex	skin_healthy	normal
SRR1360807	gtex	lung_healthy	normal
SRR1360850	gtex	ovary_healthy	normal
SRR1360868	gtex	brain_healthy	normal
SRR1361050	gtex	thyroid_healthy	normal
SRR1361072	gtex	liver_healthy	normal
SRR1361114	gtex	skin_healthy	normal
SRR1361138	gtex	uterus_healthy	normal
SRR1361264	gtex	testis_healthy	normal
SRR1361286	gtex	skin_healthy	normal
SRR1361345	gtex	lung_healthy	normal
SRR1361480	gtex	muscle_healthy	normal
SRR1361499	gtex	breast_healthy	normal
SRR1361546	gtex	muscle_healthy	normal
SRR1361567	gtex	brain_healthy	normal
SRR1361612	gtex	skin_healthy	normal
SRR1361630	gtex	skin_healthy	normal
SRR1361674	gtex	brain_healthy	normal
SRR1361692	gtex	pancreas_healthy	normal
SRR1361714	gtex	brain_healthy	normal
SRR1361736	gtex	brain_healthy	normal
SRR1361757	gtex	brain_healthy	normal
SRR1361777	gtex	colon_healthy	normal
SRR1361795	gtex	brain_healthy	normal
SRR1361814	gtex	colon_healthy	normal
SRR1361838	gtex	uterus_healthy	normal
SRR1361883	gtex	colon_healthy	normal
SRR1362060	gtex	brain_healthy	normal
SRR1362103	gtex	esophagus_healthy	normal
SRR1362135	gtex	esophagus_healthy	normal
SRR1362159	gtex	skin_healthy	normal
SRR1362183	gtex	brain_healthy	normal
SRR1362200	gtex	skin_healthy	normal
SRR1362219	gtex	brain_healthy	normal
SRR1362263	gtex	kidney_healthy	normal
SRR1362332	gtex	colon_healthy	normal
SRR1362417	gtex	brain_healthy	normal
SRR1362438	gtex	skin_healthy	normal
SRR1362464	gtex	brain_healthy	normal
SRR1362514	gtex	colon_healthy	normal
SRR1362532	gtex	brain_healthy	normal
SRR1362579	gtex	colon_healthy	normal
SRR1362643	gtex	brain_healthy	normal
SRR1362713	gtex	lung_healthy	normal
SRR1362731	gtex	ovary_healthy	normal
SRR1362802	gtex	esophagus_healthy	normal
SRR1362888	gtex	brain_healthy	normal
SRR1362928	gtex	colon_healthy	normal
SRR1362949	gtex	skin_healthy	normal
SRR1362972	gtex	breast_healthy	normal
SRR1363654	gtex	esophagus_healthy	normal
SRR1363718	gtex	uterus_healthy	normal
SRR1363766	gtex	esophagus_healthy	normal
SRR1363810	gtex	brain_healthy	normal
SRR1363908	gtex	muscle_healthy	normal
SRR1364034	gtex	adrenal gland_healthy	normal
SRR1364658	gtex	lung_healthy	normal
SRR1364676	gtex	brain_healthy	normal
SRR1364739	gtex	brain_healthy	normal
SRR1364800	gtex	brain_healthy	normal
SRR1364848	gtex	skin_healthy	normal
SRR1364893	gtex	brain_healthy	normal
SRR1364935	gtex	thyroid_healthy	normal
SRR1364953	gtex	testis_healthy	normal
SRR1364975	gtex	colon_healthy	normal
SRR1365013	gtex	prostate_healthy	normal
SRR1365034	gtex	muscle_healthy	normal
SRR1365313	gtex	liver_healthy	normal
SRR1365332	gtex	skin_healthy	normal
SRR1365356	gtex	thyroid_healthy	normal
SRR1365426	gtex	muscle_healthy	normal
SRR1365448	gtex	muscle_healthy	normal
SRR1365471	gtex	pancreas_healthy	normal
SRR1365575	gtex	pancreas_healthy	normal
SRR1365622	gtex	breast_healthy	normal
SRR1365722	gtex	esophagus_healthy	normal
SRR1365743	gtex	pancreas_healthy	normal
SRR1365808	gtex	lung_healthy	normal
SRR1365918	gtex	esophagus_healthy	normal
SRR1365938	gtex	lung_healthy	normal
SRR1365987	gtex	brain_healthy	normal
SRR1366010	gtex	skin_healthy	normal
SRR1366034	gtex	esophagus_healthy	normal
SRR1366057	gtex	brain_healthy	normal
SRR1366081	gtex	skin_healthy	normal
SRR1366124	gtex	esophagus_healthy	normal
SRR1366141	gtex	brain_healthy	normal
SRR1366345	gtex	esophagus_healthy	normal
SRR1366433	gtex	brain_healthy	normal
SRR1366450	gtex	skin_healthy	normal
SRR1366495	gtex	esophagus_healthy	normal
SRR1366560	gtex	skin_healthy	normal
SRR1366579	gtex	brain_healthy	normal
SRR1366605	gtex	esophagus_healthy	normal
SRR1366729	gtex	esophagus_healthy	normal
SRR1366772	gtex	thyroid_healthy	normal
SRR1366837	gtex	lung_healthy	normal
SRR1366873	gtex	adrenal gland_healthy	normal
SRR1366895	gtex	skin_healthy	normal
SRR1366940	gtex	skin_healthy	normal
SRR1366961	gtex	brain_healthy	normal
SRR1367069	gtex	esophagus_healthy	normal
SRR1367088	gtex	esophagus_healthy	normal
SRR1367109	gtex	muscle_healthy	normal
SRR1367128	gtex	brain_healthy	normal
SRR1367150	gtex	skin_healthy	normal
SRR1367410	gtex	colon_healthy	normal
SRR1367544	gtex	colon_healthy	normal
SRR1367612	gtex	thyroid_healthy	normal
SRR1367654	gtex	lung_healthy	normal
SRR1367715	gtex	muscle_healthy	normal
SRR1367785	gtex	colon_healthy	normal
SRR1367870	gtex	brain_healthy	normal
SRR1367943	gtex	brain_healthy	normal
SRR1367965	gtex	skin_healthy	normal
SRR1367988	gtex	muscle_healthy	normal
SRR1368050	gtex	breast_healthy	normal
SRR1368072	gtex	muscle_healthy	normal
SRR1368094	gtex	colon_healthy	normal
SRR1368117	gtex	muscle_healthy	normal
SRR1368141	gtex	skin_healthy	normal
SRR1368178	gtex	brain_healthy	normal
SRR1368200	gtex	skin_healthy	normal
SRR1368222	gtex	brain_healthy	normal
SRR1368264	gtex	muscle_healthy	normal
SRR1368463	gtex	skin_healthy	normal
SRR1368486	gtex	thyroid_healthy	normal
SRR1368506	gtex	skin_healthy	normal
SRR1368551	gtex	esophagus_healthy	normal
SRR1368574	gtex	muscle_healthy	normal
SRR1368638	gtex	skin_healthy	normal
SRR1368772	gtex	brain_healthy	normal
SRR1368835	gtex	brain_healthy	normal
SRR1368917	gtex	thyroid_healthy	normal
SRR1368964	gtex	brain_healthy	normal
SRR1368986	gtex	esophagus_healthy	normal
SRR1369008	gtex	colon_healthy	normal
SRR1369052	gtex	skin_healthy	normal
SRR1369088	gtex	breast_healthy	normal
SRR1369107	gtex	ovary_healthy	normal
SRR1369241	gtex	esophagus_healthy	normal
SRR1369288	gtex	skin_healthy	normal
SRR1369514	gtex	esophagus_healthy	normal
SRR1369560	gtex	esophagus_healthy	normal
SRR1369584	gtex	breast_healthy	normal
SRR1370107	gtex	colon_healthy	normal
SRR1370151	gtex	thyroid_healthy	normal
SRR1370308	gtex	breast_healthy	normal
SRR1370405	gtex	brain_healthy	normal
SRR1370423	gtex	lung_healthy	normal
SRR1370473	gtex	brain_healthy	normal
SRR1370572	gtex	muscle_healthy	normal
SRR1370619	gtex	brain_healthy	normal
SRR1370701	gtex	colon_healthy	normal
SRR1370720	gtex	esophagus_healthy	normal
SRR1370780	gtex	muscle_healthy	normal
SRR1370797	gtex	brain_healthy	normal
SRR1370818	gtex	esophagus_healthy	normal
SRR1373718	gtex	skin_healthy	normal
SRR1373858	gtex	brain_healthy	normal
SRR1373903	gtex	lung_healthy	normal
SRR1373940	gtex	brain_healthy	normal
SRR1374005	gtex	esophagus_healthy	normal
SRR1374115	gtex	brain_healthy	normal
SRR1374141	gtex	skin_healthy	normal
SRR1374221	gtex	brain_healthy	normal
SRR1374246	gtex	brain_healthy	normal
SRR1374355	gtex	colon_healthy	normal
SRR1374396	gtex	esophagus_healthy	normal
SRR1374414	gtex	brain_healthy	normal
SRR1374432	gtex	ovary_healthy	normal
SRR1374455	gtex	skin_healthy	normal
SRR1374543	gtex	uterus_healthy	normal
SRR1374567	gtex	lung_healthy	normal
SRR1374585	gtex	pancreas_healthy	normal
SRR1374696	gtex	lung_healthy	normal
SRR1374716	gtex	thyroid_healthy	normal
SRR1374739	gtex	pancreas_healthy	normal
SRR1374757	gtex	skin_healthy	normal
SRR1375179	gtex	esophagus_healthy	normal
SRR1375203	gtex	brain_healthy	normal
SRR1375271	gtex	brain_healthy	normal
SRR1375308	gtex	brain_healthy	normal
SRR1375439	gtex	muscle_healthy	normal
SRR1375485	gtex	skin_healthy	normal
SRR1375509	gtex	muscle_healthy	normal
SRR1375531	gtex	esophagus_healthy	normal
SRR1375571	gtex	brain_healthy	normal
SRR1375593	gtex	esophagus_healthy	normal
SRR1375616	gtex	brain_healthy	normal
SRR1375635	gtex	brain_healthy	normal
SRR1375658	gtex	testis_healthy	normal
SRR1375721	gtex	liver_healthy	normal
SRR1375796	gtex	muscle_healthy	normal
SRR1375820	gtex	skin_healthy	normal
SRR1375842	gtex	skin_healthy	normal
SRR1375866	gtex	prostate_healthy	normal
SRR1375883	gtex	esophagus_healthy	normal
SRR1375907	gtex	brain_healthy	normal
SRR1375927	gtex	brain_healthy	normal
SRR1375952	gtex	brain_healthy	normal
SRR1375976	gtex	brain_healthy	normal
SRR1376270	gtex	brain_healthy	normal
SRR1376316	gtex	lung_healthy	normal
SRR1376426	gtex	pancreas_healthy	normal
SRR1376476	gtex	colon_healthy	normal
SRR1376497	gtex	thyroid_healthy	normal
SRR1376579	gtex	skin_healthy	normal
SRR1376597	gtex	brain_healthy	normal
SRR1376658	gtex	skin_healthy	normal
SRR1376676	gtex	lung_healthy	normal
SRR1376694	gtex	lung_healthy	normal
SRR1376764	gtex	muscle_healthy	normal
SRR1376786	gtex	skin_healthy	normal
SRR1376807	gtex	colon_healthy	normal
SRR1376830	gtex	liver_healthy	normal
SRR1376852	gtex	liver_healthy	normal
SRR1376915	gtex	esophagus_healthy	normal
SRR1377006	gtex	muscle_healthy	normal
SRR1377026	gtex	lung_healthy	normal
SRR1377445	gtex	brain_healthy	normal
SRR1377492	gtex	pancreas_healthy	normal
SRR1377578	gtex	kidney_healthy	normal
SRR1377735	gtex	skin_healthy	normal
SRR1377800	gtex	muscle_healthy	normal
SRR1377862	gtex	muscle_healthy	normal
SRR1377905	gtex	adrenal gland_healthy	normal
SRR1377927	gtex	brain_healthy	normal
SRR1377949	gtex	thyroid_healthy	normal
SRR1377967	gtex	thyroid_healthy	normal
SRR1377984	gtex	brain_healthy	normal
SRR1378004	gtex	brain_healthy	normal
SRR1378085	gtex	esophagus_healthy	normal
SRR1378179	gtex	adrenal gland_healthy	normal
SRR1378220	gtex	esophagus_healthy	normal
SRR1378262	gtex	colon_healthy	normal
SRR1378284	gtex	breast_healthy	normal
SRR1378308	gtex	esophagus_healthy	normal
SRR1378660	gtex	testis_healthy	normal
SRR1378684	gtex	esophagus_healthy	normal
SRR1378707	gtex	colon_healthy	normal
SRR1378862	gtex	esophagus_healthy	normal
SRR1378903	gtex	breast_healthy	normal
SRR1378924	gtex	colon_healthy	normal
SRR1378948	gtex	breast_healthy	normal
SRR1378971	gtex	testis_healthy	normal
SRR1379014	gtex	skin_healthy	normal
SRR1379110	gtex	muscle_healthy	normal
SRR1379157	gtex	colon_healthy	normal
SRR1379220	gtex	testis_healthy	normal
SRR1379238	gtex	brain_healthy	normal
SRR1379260	gtex	esophagus_healthy	normal
SRR1379279	gtex	thyroid_healthy	normal
SRR1379303	gtex	skin_healthy	normal
SRR1379426	gtex	liver_healthy	normal
SRR1379450	gtex	brain_healthy	normal
SRR1379471	gtex	thyroid_healthy	normal
SRR1379519	gtex	esophagus_healthy	normal
[truncated: 11,625 more rows]

## Sheet: Table S3
Table S3: Accuracy of DNN,SVM, and RF models on independent
test set (PRJEB2784)
A) Protein coding Gene expression
Model	AUPRC	Accuracy
Deep Neural Network	99.28 ± 0.09	94.57 ± 0.27
Support-Vector Machine	93.60 ± 0.00	95.35 ± 0.00
Random Forest	89.41 ± 1.00	87.40 ± 0.99
B) LncRNA gene expression
Model	AUPRC	Accuracy
Deep Neural Network	98.82 ± 0.27	92.25 ± 0.27
Support-Vector Machine	89.55 ± 0.00	93.02 ± 0.00
Random Forest	84.15 ± 3.37	89.14 ± 2.62
C) Splicing junctions
Model	AUPRC	Accuracy
Deep Neural Network	98.54 ± 0.56	91.09 ± 0.73
Support-Vector Machine	87.28 ± 1.1e-14	84.30 ± 0.00
Random Forest	79.79 ± 0.67	73.84 ± 0.82

## Sheet: Table S4
Table S4:
Architecture details for autoencoder and feed-forward neural network using
lncRNA gene expression as features.
A) Autoencoder architecture
Layer Name	Number of Units	Activation Function
Input Layer	14257	None
Encoder Layer 1	2500	ReLU
Encoder Layer 2	750	ReLU
Latent Layer	200	ReLU
Decoder Layer 1	750	ReLU
Decoder Layer 2	2500	ReLU
Output Layer	14257	Sigmoid
B) Feed-forward neural network architecture
Layer Name	Number of Units	Activation Function
Latent Layer Input	200	None
Descriminator Layer 1	2500	ReLU
Descriminator Layer 2	1500	ReLU
Descriminator Layer 3	1000	ReLU
Output layer	2	Sigmoid

## Sheet: Table S5
Table S5:
Architecture details for autoencoder and feed-forward neural network using
splicing junction quantification as features.
A) Autoencoder architecture
Layer Name	Number of Units	Activation Function
Input Layer	40147	None
Encoder Layer 1	2500	ReLU
Encoder Layer 2	750	ReLU
Latent Layer	200	ReLU
Decoder Layer 1	750	ReLU
Decoder Layer 2	2500	ReLU
Output Layer	40147	Sigmoid
B) Feed-forward neural network architecture
Layer Name	Number of Units	Activation Function
Latent Layer Input	200	None
Descriminator Layer 1	2500	ReLU
Descriminator Layer 2	1500	ReLU
Descriminator Layer 3	1000	ReLU
Output layer	2	Sigmoid

## Sheet: Table S6
Table S6: Accuracy of DNN, SVM and Random Forest lncRNA model
on independent blood tumors
Model	Dataset	Classification	AUPRC	Accuracy
Deep Neural Network	ERR	normal	78.75 ± 7.25	72.63 ± 1.27
	Blueprint	normal
	TargetAML	tumor
	TargetALL	tumor
Support-Vector Machine	ERR	normal	47.52 ± 0.00	45.68 ± 0.00
	Blueprint	normal
	TargetAML	tumor
	TargetALL	tumor
Random Forest	ERR	normal	49.38 ± 0.00	49.38 ± 0.00
	Blueprint	normal
	TargetAML	tumor
	TargetALL	tumor

## Sheet: Table S7
Table S7: High-attribution protein-coding genes
Gene	Median-Attributions	Corrected P-values (FDR <= 1%)
ENSG00000099810	0.000638992	2.34994e-214
ENSG00000151718	0.000367426	7.8717e-212
ENSG00000203668	0.000275217	2.04178e-200
ENSG00000126970	0.000361936	2.95139e-196
ENSG00000136051	0.000379106	1.47499e-171
ENSG00000114450	0.00026179	6.81571e-171
ENSG00000172264	0.000375281	1.28872e-161
ENSG00000188677	0.000371994	4.04844e-160
ENSG00000162604	0.000255649	1.0239e-159
ENSG00000197102	0.000694865	6.43708e-157
ENSG00000188641	0.000435071	6.57782e-155
ENSG00000243156	-0.000359411	7.75794e-152
ENSG00000178163	0.000384584	3.31262e-151
ENSG00000167548	-0.000252393	3.36546e-150
ENSG00000155849	-0.000193836	3.31387e-149
ENSG00000176542	-0.000475051	4.84008e-149
ENSG00000198646	-0.000331297	8.07134e-149
ENSG00000139613	-0.000255383	4.29345e-148
ENSG00000269113	0.000295138	6.27753e-148
ENSG00000080603	-0.000326156	8.67952e-146
ENSG00000170365	-0.000340796	1.07359e-145
ENSG00000147459	0.000550798	1.61224e-145
ENSG00000136631	0.000593691	4.18123e-142
ENSG00000024048	0.000293976	5.5636e-142
ENSG00000143970	-0.000233041	1.30475e-141
ENSG00000180773	0.000411314	2.34084e-141
ENSG00000137177	-0.000361669	5.41491e-141
ENSG00000137628	-0.00029575	4.4122e-140
ENSG00000163702	0.000338741	5.91578e-140
ENSG00000149716	0.000387987	2.22038e-139
ENSG00000100697	0.000414522	6.77348e-138
ENSG00000107282	-0.000247555	1.45938e-137
ENSG00000067066	0.00029531	3.11042e-137
ENSG00000171115	-0.000194599	7.2894e-137
ENSG00000033327	-0.000334186	1.06757e-136
ENSG00000111729	0.00044689	1.13301e-136
ENSG00000178694	-0.000225639	1.79549e-135
ENSG00000119231	0.000257936	5.04227e-135
ENSG00000144815	-0.000182135	7.83681e-135
ENSG00000103319	-0.000490954	3.627e-134
ENSG00000075568	-0.000327284	3.627e-134
ENSG00000080819	-0.00022976	1.2915e-133
ENSG00000140396	-0.00020005	2.09514e-133
ENSG00000182636	0.000247458	1.16476e-132
ENSG00000135314	-0.000234698	1.50576e-132
ENSG00000136104	0.00051881	3.68069e-132
ENSG00000070961	-0.000454395	6.23799e-132
ENSG00000099308	-0.000484057	7.40824e-132
ENSG00000102393	0.00028317	4.80296e-131
ENSG00000126790	0.000460534	5.1622e-131
ENSG00000169900	-0.000248172	5.5548e-131
ENSG00000136144	0.000382358	9.15905e-131
ENSG00000054282	0.000388195	1.7356e-130
ENSG00000163704	-0.000179634	3.10229e-129
ENSG00000188906	0.000606783	8.81176e-128
ENSG00000178700	-0.000396653	9.87616e-128
ENSG00000166398	-0.000253235	1.11146e-127
ENSG00000119042	0.000309767	1.14365e-127
ENSG00000107249	0.000380376	1.44292e-127
ENSG00000107862	-0.000540086	1.44292e-127
ENSG00000139631	0.000615147	6.88904e-127
ENSG00000104756	0.000384119	1.1117e-126
ENSG00000005339	-0.000384679	1.15149e-126
ENSG00000177873	-0.000314395	1.01911e-125
ENSG00000114062	-0.000226308	4.29248e-125
ENSG00000165868	0.000311078	7.233e-125
ENSG00000038382	0.000355863	1.93618e-124
ENSG00000085982	0.000482221	2.07854e-124
ENSG00000156650	-0.000525667	4.66054e-124
ENSG00000120162	-0.000181957	7.10329e-124
ENSG00000170445	0.000650767	1.98125e-123
ENSG00000036549	0.000309145	8.19497e-123
ENSG00000143458	-0.000300989	3.44193e-122
ENSG00000145431	0.000324508	1.8053e-121
ENSG00000101695	-0.000313057	2.08101e-121
ENSG00000146477	0.000278789	2.2772e-121
ENSG00000100350	-0.00018956	5.25291e-121
ENSG00000073712	0.000280648	4.67137e-120
ENSG00000006607	-0.0002893	5.30422e-120
ENSG00000105339	0.000414738	5.69542e-120
ENSG00000120253	0.000279615	2.42909e-119
ENSG00000133121	0.000304039	3.27046e-119
ENSG00000162409	0.000262326	4.5986e-119
ENSG00000205269	0.000271907	8.15377e-119
ENSG00000104154	-0.00034622	1.35495e-118
ENSG00000196935	-0.000214571	1.47785e-118
ENSG00000105971	0.000321382	1.86545e-118
ENSG00000107036	0.000396785	2.18112e-118
ENSG00000178623	0.000387613	2.25446e-118
ENSG00000064225	0.000291069	3.45006e-118
ENSG00000167037	-0.000407971	6.17023e-118
ENSG00000172113	-0.000261072	1.33392e-117
ENSG00000198625	0.000547678	1.55389e-117
ENSG00000155827	-0.00035762	2.02724e-117
ENSG00000197471	-0.000217419	2.47614e-117
ENSG00000100767	0.000494603	2.82971e-117
ENSG00000128487	0.000349431	3.12163e-117
ENSG00000152223	-0.000253992	5.7936e-117
ENSG00000117114	0.000273684	1.04092e-116
ENSG00000187486	-0.000287566	1.2184e-116
ENSG00000123130	0.000581248	1.35186e-116
ENSG00000184060	-0.000210253	2.51509e-116
ENSG00000154429	-0.00040683	3.21558e-115
ENSG00000175048	0.000340596	3.39461e-115
ENSG00000184185	-0.000232161	5.18663e-115
ENSG00000121039	0.000416104	6.2931e-115
ENSG00000182093	0.000335434	1.11209e-114
ENSG00000110497	-0.000188785	3.51183e-114
ENSG00000060749	-0.000219728	5.70704e-114
ENSG00000144674	-0.000215127	6.64252e-114
ENSG00000184220	0.000315098	7.78165e-114
ENSG00000139117	0.000344203	1.61221e-113
ENSG00000112293	-0.000357074	1.69787e-113
ENSG00000243667	-0.000379155	4.34068e-113
ENSG00000165688	0.000453782	5.43948e-113
ENSG00000046647	0.000514854	2.04667e-112
ENSG00000198933	0.000346752	1.05764e-111
ENSG00000112679	0.000407544	1.10518e-110
ENSG00000147854	0.000487369	1.32534e-110
ENSG00000156968	0.000335804	1.77847e-110
ENSG00000230873	-0.000212665	6.37491e-110
ENSG00000152465	-0.000287651	1.15857e-109
ENSG00000131067	0.000272754	1.41131e-109
ENSG00000109911	-0.000293489	3.63196e-109
ENSG00000123444	-0.000276816	4.05038e-109
ENSG00000154065	0.000251728	4.71975e-109
ENSG00000136147	0.000677295	5.74227e-109
ENSG00000141756	0.000361609	6.21162e-109
ENSG00000130340	0.000247145	7.29466e-109
ENSG00000163939	-0.000184511	1.02672e-108
ENSG00000164253	0.00048684	1.27494e-108
ENSG00000167100	-0.000275575	1.72659e-108
ENSG00000095397	0.000407508	2.79477e-108
ENSG00000066697	0.000365614	4.47651e-108
ENSG00000072840	0.000392202	4.57964e-108
ENSG00000100852	0.000250113	4.86462e-108
ENSG00000183578	0.000289617	1.12351e-107
ENSG00000205116	-0.0002844	1.64064e-107
ENSG00000122778	0.000330795	1.92467e-107
ENSG00000121289	0.000479803	2.81369e-107
ENSG00000152104	0.000454438	2.97854e-107
ENSG00000269190	0.000287416	3.50752e-107
ENSG00000060982	0.000482756	3.51786e-107
ENSG00000168172	0.000492588	4.54646e-107
ENSG00000183530	-0.000237758	4.5536e-107
ENSG00000072736	-0.000328969	5.43931e-107
ENSG00000011021	0.000529313	6.18423e-107
ENSG00000120733	-0.000201208	7.08728e-107
ENSG00000148225	-0.000200039	7.4488e-107
ENSG00000141504	0.000381492	1.18792e-106
ENSG00000269404	-0.000200831	1.27869e-106
ENSG00000169375	-0.000386392	2.153e-106
ENSG00000275066	-0.0002609	2.26519e-106
ENSG00000100296	0.000310145	2.67396e-106
ENSG00000107331	-0.000199391	5.54886e-106
ENSG00000173040	0.000481751	5.90086e-106
ENSG00000183049	-0.000206354	6.11529e-106
ENSG00000162402	0.000284441	1.1437e-105
ENSG00000184743	0.000330836	1.20492e-105
ENSG00000107560	0.000329531	1.85668e-105
ENSG00000164970	0.000249927	2.55755e-105
ENSG00000105137	0.00025267	3.71138e-105
ENSG00000129993	-0.000335776	3.88659e-105
ENSG00000099999	0.000373171	4.28482e-105
ENSG00000054983	0.00037585	4.32159e-105
ENSG00000102038	0.000359131	4.35718e-105
ENSG00000106780	-0.000211043	4.44933e-105
ENSG00000108055	-0.000352622	7.50256e-105
ENSG00000138434	0.000268053	1.57841e-104
ENSG00000141391	0.000445453	2.37772e-104
ENSG00000137474	0.000261274	2.76668e-104
ENSG00000146373	0.000426552	3.70179e-104
ENSG00000168806	-0.000208991	5.26386e-104
ENSG00000134250	0.000246392	8.2516e-104
ENSG00000145246	0.000397838	9.62629e-104
ENSG00000125686	-0.000199408	2.86347e-103
ENSG00000109576	0.000428125	3.20111e-103
ENSG00000182568	0.000340409	6.66467e-103
ENSG00000129197	0.00063545	6.98695e-103
ENSG00000117525	0.000291599	8.18017e-103
ENSG00000104728	0.000385004	8.57354e-103
ENSG00000076067	0.000387519	9.25516e-103
ENSG00000244486	0.000375234	1.28576e-102
ENSG00000148737	0.000462968	3.78056e-102
ENSG00000137601	-0.000251706	4.55386e-102
ENSG00000163125	-0.000253658	4.97404e-102
ENSG00000101391	0.000295878	5.26631e-102
ENSG00000163964	0.000342303	5.42579e-102
ENSG00000132205	0.000341556	1.02713e-101
ENSG00000102805	0.000290071	1.96581e-101
ENSG00000153162	-0.000186039	3.61527e-101
ENSG00000077044	-0.00023165	1.17999e-100
ENSG00000112624	-0.000298385	1.43783e-100
ENSG00000112394	-0.000355745	2.77484e-100
ENSG00000133246	0.000285528	3.00572e-100
ENSG00000170632	0.000361679	3.00885e-100
ENSG00000162929	-0.000237192	3.59921e-100
ENSG00000085662	0.00026449	4.37835e-100
ENSG00000116747	0.000328532	4.77567e-100
ENSG00000186364	0.000275205	6.05901e-100
ENSG00000166582	0.000307612	6.45082e-100
ENSG00000116212	0.000282656	8.00591e-100
ENSG00000074964	-0.000278711	1.15756e-99
ENSG00000053254	-0.000660517	1.30453e-99
ENSG00000198205	-0.000493606	1.70281e-99
ENSG00000161847	-0.000344936	1.8006e-99
ENSG00000104205	-0.000353432	2.06064e-99
ENSG00000009830	0.000378542	2.20021e-99
ENSG00000165996	0.000344355	2.85055e-99
ENSG00000145349	0.000381225	7.02593e-99
ENSG00000187134	0.000289006	2.15605e-98
ENSG00000123104	0.000278917	2.47539e-98
ENSG00000197343	0.000444219	4.22904e-98
ENSG00000148288	0.000362415	8.01164e-98
ENSG00000129657	-0.000380715	8.29638e-98
ENSG00000113360	-0.00022914	8.4553e-98
ENSG00000125124	0.000394289	9.72926e-98
ENSG00000117713	-0.000282293	9.75734e-98
ENSG00000167182	-0.000558228	1.23611e-97
ENSG00000130699	-0.000221144	1.71631e-97
ENSG00000111877	-0.000313053	2.24716e-97
ENSG00000170949	0.000472247	2.3146e-97
ENSG00000134853	0.000304713	3.16912e-97
ENSG00000166716	-0.000243014	4.29188e-97
ENSG00000043514	0.000470234	9.1013e-97
ENSG00000130749	-0.000438638	9.71971e-97
ENSG00000119326	0.000265377	2.45307e-96
ENSG00000196998	0.000334349	4.01622e-96
ENSG00000162415	-0.000235803	4.55206e-96
ENSG00000103335	0.00050293	7.61733e-96
ENSG00000116525	-0.000291221	7.71315e-96
ENSG00000126947	0.000290514	8.33293e-96
ENSG00000076356	-0.000214078	8.75898e-96
ENSG00000143858	-0.000180035	9.26783e-96
ENSG00000147202	-0.000278334	9.57625e-96
ENSG00000189283	0.000252218	1.22666e-95
ENSG00000243811	-0.00018998	2.62948e-95
ENSG00000168994	0.000326925	2.90515e-95
ENSG00000157212	-0.000228705	5.61191e-95
ENSG00000185483	0.000322346	8.92501e-95
ENSG00000110841	0.0003823	1.13464e-94
ENSG00000080823	0.00051228	1.3158e-94
ENSG00000049883	-0.000201176	1.39357e-94
ENSG00000160179	-0.000450445	1.3949e-94
ENSG00000126001	-0.000248054	1.49589e-94
ENSG00000082805	-0.00024543	1.6154e-94
ENSG00000112139	-0.000192623	2.64274e-94
ENSG00000204396	-0.000281715	3.66071e-94
ENSG00000179144	-0.000199377	5.05578e-94
ENSG00000095261	0.000372736	5.55508e-94
ENSG00000081870	0.000491439	7.94414e-94
ENSG00000126821	0.000360077	1.20942e-93
ENSG00000128271	-0.000200931	3.20594e-93
ENSG00000084676	-0.000212481	3.76647e-93
ENSG00000272305	0.000278068	4.772e-93
ENSG00000250312	-0.000201568	6.84973e-93
ENSG00000140463	0.000558105	7.13585e-93
ENSG00000183032	-0.000320245	7.25251e-93
ENSG00000151150	-0.000205569	7.71762e-93
ENSG00000181264	0.00035285	8.14634e-93
ENSG00000130305	0.000333684	8.16124e-93
ENSG00000006652	0.000622295	1.00881e-92
ENSG00000160218	-0.000273571	1.18328e-92
ENSG00000155100	0.000302901	1.79228e-92
ENSG00000012061	0.000258991	1.90238e-92
ENSG00000052126	-0.000279879	2.04552e-92
ENSG00000109113	0.000526263	2.97082e-92
ENSG00000164002	-0.000315949	3.52159e-92
ENSG00000104375	0.000409714	4.09308e-92
ENSG00000177084	-0.000252162	4.13003e-92
ENSG00000120696	-0.000271562	4.92298e-92
ENSG00000091831	-0.000296839	5.47348e-92
ENSG00000162836	0.000386572	6.15648e-92
ENSG00000261130	0.000271056	7.75898e-92
ENSG00000180096	-0.000324168	1.02536e-91
ENSG00000105810	0.000417181	5.8812e-91
ENSG00000104980	0.00039797	9.57078e-91
ENSG00000172888	0.000480008	1.32813e-90
ENSG00000105619	0.000436845	2.25429e-90
ENSG00000136383	0.000327555	5.46713e-90
ENSG00000153922	-0.000231623	9.37e-90
ENSG00000139324	-0.00019555	1.01475e-89
ENSG00000105641	-0.000197064	1.3755e-89
ENSG00000068784	-0.00040634	1.3905e-89
ENSG00000196867	0.000303581	1.60717e-89
ENSG00000198718	-0.000206045	1.7755e-89
ENSG00000134802	0.000401808	1.91952e-89
ENSG00000138036	0.000337155	1.95485e-89
ENSG00000136158	0.000291603	2.93629e-89
ENSG00000227345	-0.000265599	3.04553e-89
ENSG00000074621	-0.000292596	3.93984e-89
ENSG00000091640	0.000441534	4.23505e-89
ENSG00000053702	-0.000443113	5.99867e-89
ENSG00000168781	-0.000300185	8.83712e-89
ENSG00000057704	-0.000311708	1.21025e-88
ENSG00000188732	0.000424897	1.45826e-88
ENSG00000080493	-0.000227138	1.77143e-88
ENSG00000133028	0.000311722	1.87049e-88
ENSG00000174579	-0.000283367	1.92074e-88
ENSG00000089199	-0.000357747	3.65549e-88
ENSG00000120008	0.000258179	3.72762e-88
ENSG00000185988	-0.000246237	3.8996e-88
ENSG00000177082	0.000549069	4.26909e-88
ENSG00000111450	0.000260852	5.16525e-88
ENSG00000159579	0.000346079	6.98426e-88
ENSG00000134905	0.000515625	7.02929e-88
ENSG00000185585	-0.00021652	8.30545e-88
ENSG00000182606	-0.000274324	1.07257e-87
ENSG00000033867	0.000352493	1.64328e-87
ENSG00000197548	0.000486339	2.43118e-87
ENSG00000046653	0.000291937	2.809e-87
ENSG00000103227	0.000513346	3.15681e-87
ENSG00000100393	-0.000245972	3.24664e-87
ENSG00000071575	0.000282344	4.01544e-87
ENSG00000230510	0.000328468	4.18581e-87
ENSG00000164105	0.000270012	4.19681e-87
ENSG00000147862	0.000338205	4.46323e-87
ENSG00000167447	-0.000244759	4.58851e-87
ENSG00000170325	-0.00020587	6.56896e-87
ENSG00000107263	-0.000243734	1.22401e-86
ENSG00000107882	-0.000356152	1.26573e-86
ENSG00000115526	0.000253243	1.90862e-86
ENSG00000165092	-0.000271609	2.49689e-86
ENSG00000156966	0.00033265	2.88941e-86
ENSG00000149639	-0.000261932	4.29853e-86
ENSG00000205726	0.00026768	6.31013e-86
ENSG00000163257	-0.000215653	6.93924e-86
ENSG00000079337	0.000434651	6.98255e-86
ENSG00000114388	0.000375005	8.38454e-86
ENSG00000139263	0.000334577	8.85343e-86
ENSG00000121064	0.000340448	9.29528e-86
ENSG00000133433	0.000351915	1.30774e-85
ENSG00000127914	-0.000299057	1.656e-85
ENSG00000101901	0.00025497	1.81277e-85
ENSG00000168522	0.000510827	2.20778e-85
ENSG00000072786	-0.00023755	2.25675e-85
ENSG00000128394	-0.000207093	2.26931e-85
ENSG00000182545	-0.000350688	3.51046e-85
ENSG00000101247	0.000492724	4.96585e-85
ENSG00000101751	0.000374849	6.11466e-85
ENSG00000243207	0.0003788	7.61675e-85
ENSG00000103047	-0.0002981	1.07609e-84
ENSG00000091157	-0.000280168	1.18264e-84
ENSG00000154380	0.000291853	1.53847e-84
ENSG00000137764	-0.000365489	1.80486e-84
ENSG00000121864	0.000245565	2.01359e-84
ENSG00000124019	-0.000210977	3.0787e-84
ENSG00000105618	0.000406363	3.0787e-84
ENSG00000135392	-0.00029828	3.95348e-84
ENSG00000173914	-0.000333099	4.59298e-84
ENSG00000123124	-0.000300692	4.61704e-84
ENSG00000115084	0.000263741	4.72753e-84
ENSG00000214113	0.000383095	8.37613e-84
ENSG00000100014	-0.000314592	8.7804e-84
ENSG00000274070	-0.00022797	8.79155e-84
ENSG00000158987	-0.000293585	9.64384e-84
ENSG00000143437	-0.00023135	9.89356e-84
ENSG00000092036	-0.000379046	1.09596e-83
ENSG00000157827	0.000394931	1.87799e-83
ENSG00000166938	-0.00028011	1.91113e-83
ENSG00000188215	0.000400383	3.65052e-83
ENSG00000105642	-0.000188631	3.75916e-83
ENSG00000271447	0.000325767	4.48879e-83
ENSG00000047346	-0.000190895	5.06952e-83
ENSG00000198363	0.000294088	5.63988e-83
ENSG00000270181	0.000522956	6.07356e-83
ENSG00000075420	0.00025682	6.99239e-83
ENSG00000120616	-0.000197756	8.02828e-83
ENSG00000135452	0.000291803	8.73368e-83
ENSG00000178028	0.000540411	1.00138e-82
ENSG00000173757	-0.000347408	1.0856e-82
ENSG00000163788	-0.000255159	1.09707e-82
ENSG00000087111	-0.000314144	1.10211e-82
ENSG00000116791	0.000250117	1.66612e-82
ENSG00000139684	0.000256832	1.74287e-82
ENSG00000112365	-0.00031593	2.03125e-82
ENSG00000160219	0.000268928	2.05313e-82
ENSG00000087258	-0.000221995	2.43027e-82
ENSG00000137692	0.000522574	2.89056e-82
ENSG00000139364	-0.000195608	3.79575e-82
ENSG00000182263	0.000408049	4.26616e-82
ENSG00000214941	0.000437839	5.09963e-82
ENSG00000160917	0.000548794	6.10296e-82
ENSG00000146909	0.00031282	6.68447e-82
ENSG00000138604	-0.000362316	1.02417e-81
ENSG00000111271	-0.00023073	1.89941e-81
ENSG00000148488	-0.000221061	2.56866e-81
ENSG00000172638	0.0003679	2.80344e-81
ENSG00000180098	0.000320593	3.93575e-81
ENSG00000169087	0.000455536	4.70402e-81
ENSG00000222009	0.000464172	4.98203e-81
ENSG00000283632	-0.00024817	5.87707e-81
ENSG00000117569	0.000482308	1.17283e-80
ENSG00000151332	0.00024644	1.26474e-80
ENSG00000106018	0.000257378	1.66191e-80
ENSG00000176396	0.000304848	1.69518e-80
ENSG00000134265	0.000251274	1.73962e-80
ENSG00000164902	-0.000222557	1.76964e-80
ENSG00000120798	0.000266728	1.76964e-80
ENSG00000150456	0.000317018	1.86159e-80
ENSG00000111058	0.000364925	2.02504e-80
ENSG00000122870	0.000426016	2.46668e-80
ENSG00000261732	-0.000263629	2.98249e-80
ENSG00000116678	-0.000224336	4.40632e-80
ENSG00000196730	0.000343462	5.29853e-80
ENSG00000166405	0.000614187	5.54448e-80
ENSG00000180914	0.00026101	5.59079e-80
ENSG00000117385	0.000417641	7.73375e-80
ENSG00000013583	0.00056809	8.37501e-80
ENSG00000148399	0.00064929	8.95874e-80
ENSG00000068650	0.000271073	1.54926e-79
ENSG00000170734	-0.000245902	2.06995e-79
ENSG00000139266	0.000364459	2.37184e-79
ENSG00000139436	-0.000236861	4.72703e-79
ENSG00000137710	0.000638968	5.26477e-79
ENSG00000174842	0.000468129	5.60422e-79
ENSG00000132405	-0.000192828	6.29306e-79
ENSG00000140259	-0.00019337	6.46238e-79
ENSG00000170390	0.000301631	1.73951e-78
ENSG00000162623	0.000273821	2.67247e-78
ENSG00000102908	0.000273089	2.75658e-78
ENSG00000164039	0.000484183	3.50713e-78
ENSG00000119596	-0.000211302	5.97666e-78
ENSG00000166428	-0.000216813	6.71152e-78
ENSG00000198722	-0.000202982	8.4322e-78
ENSG00000108587	-0.000251866	8.94347e-78
ENSG00000138050	0.000438661	1.19995e-77
ENSG00000120594	0.000250239	1.4363e-77
ENSG00000171608	0.000318863	1.88587e-77
ENSG00000164597	0.00028725	3.49138e-77
ENSG00000017427	0.000264263	4.96493e-77
ENSG00000164306	-0.000263017	5.18003e-77
ENSG00000187024	0.000272356	6.36706e-77
ENSG00000047634	0.000538203	6.51068e-77
ENSG00000157259	0.000389751	1.14499e-76
ENSG00000100461	-0.00024186	1.3178e-76
ENSG00000118007	-0.000244517	1.37548e-76
ENSG00000154144	0.000496256	1.38645e-76
ENSG00000136457	-0.00021267	1.78302e-76
ENSG00000166106	0.00029374	1.93711e-76
ENSG00000145919	0.000437231	2.1425e-76
ENSG00000165233	0.000350381	2.35308e-76
ENSG00000204262	0.00049161	2.86954e-76
ENSG00000151500	0.000547419	3.01542e-76
ENSG00000168763	-0.000540105	3.05494e-76
ENSG00000109083	0.000417193	3.59756e-76
ENSG00000196782	-0.00024332	3.79557e-76
ENSG00000143373	-0.000214308	8.37997e-76
ENSG00000176046	-0.000194219	9.61504e-76
ENSG00000116574	0.000260952	1.06933e-75
ENSG00000112137	-0.000218582	1.70506e-75
ENSG00000147121	0.000347674	1.8139e-75
ENSG00000065970	-0.000189212	1.91474e-75
ENSG00000150977	0.000250423	3.18346e-75
ENSG00000167807	0.000390958	4.73338e-75
ENSG00000171097	0.000286286	4.89655e-75
ENSG00000010295	0.000431132	4.92172e-75
ENSG00000123352	-0.000218313	5.80482e-75
ENSG00000168621	-0.00030734	7.27801e-75
ENSG00000105963	0.000292804	9.55094e-75
ENSG00000111817	0.00052799	1.13791e-74
ENSG00000125741	-0.000315533	1.79504e-74
ENSG00000170903	0.000410867	1.80392e-74
ENSG00000144741	0.000276401	1.85046e-74
ENSG00000129244	-0.000231541	1.97144e-74
ENSG00000151779	-0.000187107	2.15107e-74
ENSG00000114378	-0.00030727	2.40241e-74
ENSG00000165521	-0.000323807	2.42655e-74
ENSG00000140939	0.000388136	2.87504e-74
ENSG00000154928	-0.000212809	3.56125e-74
ENSG00000198951	-0.000389454	3.78809e-74
ENSG00000151881	0.00030758	5.3162e-74
ENSG00000020426	0.000281732	5.61584e-74
ENSG00000082397	-0.000211505	7.30541e-74
ENSG00000170222	0.000499416	8.00248e-74
ENSG00000140262	-0.000223453	8.37284e-74
ENSG00000135341	0.000335867	8.46441e-74
ENSG00000170234	-0.000180796	9.14149e-74
ENSG00000100612	0.000807268	1.03106e-73
ENSG00000126218	-0.000209677	1.29475e-73
ENSG00000096070	-0.00027606	2.18029e-73
ENSG00000084444	-0.00017775	2.2474e-73
ENSG00000143815	0.000255634	2.35236e-73
ENSG00000163349	-0.000254129	2.76375e-73
ENSG00000106236	0.000249481	3.51574e-73
ENSG00000019995	-0.000194808	4.03398e-73
ENSG00000197461	0.000262969	4.28133e-73
ENSG00000108381	-0.000224371	5.4319e-73
ENSG00000163481	0.000391348	9.10821e-73
ENSG00000141543	0.000504887	1.07718e-72
ENSG00000161265	0.000560311	1.10634e-72
ENSG00000140320	-0.000249053	1.46816e-72
ENSG00000110330	0.000437151	1.65054e-72
ENSG00000119650	0.000402225	1.70165e-72
ENSG00000075856	-0.000250046	1.77313e-72
ENSG00000118263	0.000431179	1.89982e-72
ENSG00000137221	0.000433507	2.79468e-72
ENSG00000116954	0.000525877	6.9187e-72
ENSG00000163714	0.00025915	6.96517e-72
ENSG00000100592	0.000435987	7.23596e-72
ENSG00000105708	-0.000224525	8.6415e-72
ENSG00000077684	0.000266598	8.91572e-72
ENSG00000105366	-0.000188709	9.49183e-72
ENSG00000108651	0.000282355	1.12097e-71
ENSG00000178904	0.000270002	1.84051e-71
ENSG00000110046	-0.000247796	2.03532e-71
ENSG00000134452	-0.000331991	2.79015e-71
ENSG00000137478	-0.000238422	3.05325e-71
ENSG00000137074	0.00035989	3.0691e-71
ENSG00000181035	-0.000408725	3.72788e-71
ENSG00000134121	0.00027214	4.97218e-71
ENSG00000136243	0.000262958	5.69752e-71
ENSG00000172687	0.000305553	6.22061e-71
ENSG00000080503	-0.000197464	7.52232e-71
ENSG00000120029	-0.000180804	1.23504e-70
ENSG00000181045	0.000358289	1.3357e-70
ENSG00000178386	-0.000182208	1.78889e-70
ENSG00000213221	0.000292931	2.38774e-70
ENSG00000148634	0.000359984	3.23141e-70
ENSG00000151498	0.000582605	4.09783e-70
ENSG00000104613	0.00030923	4.35329e-70
ENSG00000256591	-0.0002922	5.93495e-70
ENSG00000162882	-0.000489163	1.08125e-69
ENSG00000107551	0.000412672	1.28521e-69
ENSG00000197961	0.0005111	1.50522e-69
ENSG00000033178	0.000295718	1.72875e-69
ENSG00000171116	-0.000282796	2.12041e-69
ENSG00000170836	-0.000281065	2.12778e-69
ENSG00000188730	-0.00021854	2.40277e-69
ENSG00000172765	-0.000325539	2.46057e-69
ENSG00000170191	0.00035198	2.9109e-69
ENSG00000119844	-0.00027125	3.19947e-69
ENSG00000213676	-0.000355687	3.63803e-69
ENSG00000133424	-0.000300243	4.49219e-69
ENSG00000112640	-0.000214118	4.95724e-69
ENSG00000162878	0.000263007	5.16077e-69
ENSG00000130023	0.000464539	6.81639e-69
ENSG00000090581	0.000404997	7.37677e-69
ENSG00000105926	0.000257523	7.76834e-69
ENSG00000160299	-0.000218419	8.08466e-69
ENSG00000116691	0.000389634	8.757e-69
ENSG00000162642	0.000435291	9.17842e-69
ENSG00000113494	-0.000342627	9.96031e-69
ENSG00000167378	0.000449461	1.10358e-68
ENSG00000104312	0.000421525	1.32315e-68
ENSG00000174227	0.000522033	1.38077e-68
ENSG00000062725	-0.000184414	1.50687e-68
ENSG00000180228	0.000249362	1.82394e-68
ENSG00000110031	0.000308101	2.03142e-68
ENSG00000162695	0.00031744	2.43044e-68
ENSG00000163794	0.00033612	3.02631e-68
ENSG00000005436	0.000282104	3.6728e-68
ENSG00000178764	-0.000268579	4.0341e-68
ENSG00000111321	0.000345093	4.5526e-68
ENSG00000188342	0.000462515	5.33576e-68
ENSG00000146776	-0.000270311	6.56646e-68
ENSG00000106344	0.000295647	7.82617e-68
ENSG00000136378	0.000390793	8.06024e-68
ENSG00000139344	-0.000254249	8.61188e-68
ENSG00000175344	-0.000291339	1.22718e-67
ENSG00000151657	0.000274008	1.49123e-67
ENSG00000160307	0.000324965	2.04332e-67
ENSG00000143156	0.00030533	4.54064e-67
ENSG00000124006	0.000249241	4.91912e-67
ENSG00000196814	-0.000248784	5.10329e-67
ENSG00000141456	0.000265994	5.39129e-67
ENSG00000147124	-0.000382701	5.50803e-67
ENSG00000174177	0.000256865	5.53882e-67
ENSG00000007944	-0.000396881	6.05768e-67
ENSG00000158552	0.000345411	7.09441e-67
ENSG00000168016	-0.000215153	7.33646e-67
ENSG00000168090	0.00038354	9.14145e-67
ENSG00000042062	0.00024805	1.08255e-66
ENSG00000163322	-0.000216459	1.1976e-66
ENSG00000082014	0.000397003	1.2909e-66
ENSG00000171169	-0.00026341	1.4441e-66
ENSG00000115839	-0.000185772	1.68362e-66
ENSG00000162971	0.000419519	1.72632e-66
ENSG00000008441	-0.000353565	1.74528e-66
ENSG00000102595	0.000269879	1.98592e-66
ENSG00000166912	0.000257761	3.21938e-66
ENSG00000268279	0.000430878	3.31091e-66
ENSG00000138794	0.000393024	5.3835e-66
ENSG00000104884	0.000332676	5.50454e-66
ENSG00000071054	0.000269403	7.83802e-66
ENSG00000124459	-0.000259402	7.84497e-66
ENSG00000149577	-0.000249332	7.90545e-66
ENSG00000182326	0.0002458	8.12416e-66
ENSG00000140382	-0.000263317	8.66889e-66
ENSG00000106605	0.000384619	1.14569e-65
ENSG00000151458	-0.000177676	1.3466e-65
ENSG00000170634	0.000259167	1.3476e-65
ENSG00000120699	0.000489461	1.55392e-65
ENSG00000125484	-0.00021567	1.81472e-65
ENSG00000162144	-0.000210016	2.37855e-65
ENSG00000132359	0.000282482	2.44845e-65
ENSG00000152061	-0.000297054	2.58018e-65
ENSG00000182871	0.000343522	6.16347e-65
ENSG00000144152	-0.00019438	6.16347e-65
ENSG00000033800	-0.00021884	6.23034e-65
ENSG00000136068	-0.000261098	6.33264e-65
ENSG00000166860	-0.000249422	6.94585e-65
ENSG00000184162	0.000268821	7.4516e-65
ENSG00000213625	0.000321794	9.24896e-65
ENSG00000011295	0.000263275	9.42089e-65
ENSG00000105677	0.000296729	9.66372e-65
ENSG00000085998	0.000447618	9.85438e-65
ENSG00000136504	-0.000246152	2.36901e-64
ENSG00000138964	0.000267348	2.4713e-64
ENSG00000186088	0.000733969	2.8002e-64
ENSG00000082438	0.000271415	3.06137e-64
ENSG00000183166	-0.000249805	3.38906e-64
ENSG00000172661	-0.000178398	3.80638e-64
ENSG00000213782	0.000325597	4.17237e-64
ENSG00000165416	0.000297906	4.75173e-64
ENSG00000181523	0.000538551	6.86962e-64
ENSG00000221923	0.000303614	6.88568e-64
ENSG00000204183	-0.000190893	7.24352e-64
ENSG00000050405	-0.00029809	8.41171e-64
ENSG00000162419	-0.000302231	9.58984e-64
ENSG00000156140	0.000352287	1.04507e-63
ENSG00000085733	0.000674342	1.15285e-63
ENSG00000186020	0.000421079	1.41466e-63
ENSG00000177311	-0.000389371	1.66131e-63
ENSG00000185950	0.000355626	2.05333e-63
ENSG00000127947	0.000346295	2.05333e-63
ENSG00000153406	0.00050014	2.25577e-63
ENSG00000083093	-0.000190979	2.38345e-63
ENSG00000131149	-0.000322691	2.55644e-63
ENSG00000160908	0.00025405	2.79162e-63
ENSG00000162434	-0.000335112	2.86545e-63
ENSG00000166206	-0.000186956	3.54198e-63
ENSG00000166881	0.000258968	3.62546e-63
ENSG00000010818	-0.000192131	3.86112e-63
ENSG00000079257	-0.000250728	4.11236e-63
ENSG00000148187	0.000389007	4.67341e-63
ENSG00000136717	0.000373817	5.14933e-63
ENSG00000070087	0.000380812	5.55748e-63
ENSG00000130822	-0.000237895	5.99196e-63
ENSG00000144677	-0.000206732	9.81546e-63
ENSG00000151690	-0.000209449	1.15862e-62
ENSG00000101004	0.00028903	1.25896e-62
ENSG00000095539	-0.000267832	1.40086e-62
ENSG00000135047	0.000273912	1.76976e-62
ENSG00000000419	0.000305555	1.89282e-62
ENSG00000183337	-0.000199864	1.927e-62
ENSG00000161551	0.000304232	1.97803e-62
ENSG00000072756	0.000414527	1.99494e-62
ENSG00000198730	-0.000270191	3.05541e-62
ENSG00000138231	-0.000180608	6.47676e-62
ENSG00000189241	-0.000420044	6.94599e-62
ENSG00000099949	0.000659745	7.00906e-62
ENSG00000071994	0.00039671	7.52414e-62
ENSG00000184486	0.000283869	8.05718e-62
ENSG00000165792	0.000333711	1.15845e-61
ENSG00000182177	-0.000315887	1.34035e-61
ENSG00000116128	-0.00023985	1.57802e-61
ENSG00000082996	0.000291082	1.69886e-61
ENSG00000181982	0.000398441	2.67663e-61
ENSG00000132768	0.000266246	3.32184e-61
ENSG00000175311	-0.000200466	3.44781e-61
ENSG00000159593	0.000266104	3.45726e-61
ENSG00000143013	0.000329693	5.23248e-61
ENSG00000176170	0.000265022	5.62401e-61
ENSG00000103064	0.000365378	6.68702e-61
ENSG00000184867	0.000289141	7.95463e-61
ENSG00000126464	-0.000216797	8.56353e-61
ENSG00000110025	-0.000348194	1.05251e-60
ENSG00000143786	0.000478267	1.25783e-60
ENSG00000183579	-0.000260408	1.26154e-60
ENSG00000163625	0.000260771	1.61944e-60
ENSG00000177984	0.000442133	2.09704e-60
ENSG00000154727	-0.000259435	2.2836e-60
ENSG00000130433	-0.000241658	2.42151e-60
ENSG00000198218	-0.000196164	2.55064e-60
ENSG00000106546	0.000256211	3.10878e-60
ENSG00000204843	-0.000268145	4.10655e-60
ENSG00000170482	-0.00030439	4.1616e-60
ENSG00000169851	-0.000214881	4.16672e-60
ENSG00000196535	-0.000291521	4.79572e-60
ENSG00000156345	0.000306549	6.1259e-60
ENSG00000186479	-0.000264059	6.35264e-60
ENSG00000038295	-0.000192497	8.87453e-60
ENSG00000132970	0.000342408	1.25273e-59
ENSG00000141425	0.000268094	1.33914e-59
ENSG00000153815	-0.000345319	1.72382e-59
ENSG00000157426	-0.000188695	1.98249e-59
ENSG00000170653	-0.000213512	2.43263e-59
ENSG00000006015	0.000328662	3.02491e-59
ENSG00000187792	-0.000287068	3.70707e-59
ENSG00000090554	0.000248157	3.91687e-59
ENSG00000100030	-0.000301431	4.07719e-59
ENSG00000186564	-0.000203708	6.5676e-59
ENSG00000239382	0.000536929	1.67472e-58
ENSG00000149485	0.000301091	3.35021e-58
ENSG00000151176	-0.000185202	3.35021e-58
ENSG00000170364	0.00034081	4.73412e-58
ENSG00000234857	-0.000285029	5.60556e-58
ENSG00000147996	0.000350801	6.43313e-58
ENSG00000267426	0.000350611	6.6599e-58
ENSG00000026652	0.000410437	1.00695e-57
ENSG00000084072	0.00041548	1.36687e-57
ENSG00000102030	0.000641113	1.46687e-57
ENSG00000122299	0.000263287	1.77836e-57
ENSG00000150867	-0.000253576	2.48602e-57
ENSG00000115977	0.000316323	2.5325e-57
ENSG00000106153	0.000371247	6.27598e-57
ENSG00000100319	0.000303002	6.54868e-57
ENSG00000184787	0.000319481	7.15406e-57
ENSG00000197724	-0.0002845	1.03206e-56
ENSG00000106077	0.000371186	1.49096e-56
ENSG00000133466	0.000271962	2.10509e-56
ENSG00000213339	0.000377288	2.84484e-56
ENSG00000141837	-0.000357972	3.17998e-56
ENSG00000029725	0.000268561	4.69341e-56
ENSG00000196781	0.000338189	7.58512e-56
ENSG00000109758	0.00033706	9.93609e-56
ENSG00000169826	0.000263703	1.30469e-55
ENSG00000149179	0.000286818	1.45583e-55
ENSG00000186501	0.000300289	1.52125e-55
ENSG00000047662	0.000288026	1.68257e-55
ENSG00000176472	-0.000435	1.76457e-55
ENSG00000167785	0.000248642	1.85603e-55
ENSG00000125505	0.000286429	2.08888e-55
ENSG00000135100	-0.000190161	2.38954e-55
ENSG00000092094	0.000250794	2.49236e-55
ENSG00000158158	-0.000311859	2.55703e-55
ENSG00000121898	-0.000201314	2.86489e-55
ENSG00000262484	0.000334374	3.15368e-55
ENSG00000095059	0.000305786	3.55774e-55
ENSG00000039650	0.000479543	6.32556e-55
ENSG00000152292	-0.000209767	1.07246e-54
ENSG00000106443	0.000246355	1.36785e-54
ENSG00000157570	-0.000219874	1.41668e-54
ENSG00000088179	-0.00023213	1.65246e-54
ENSG00000196776	0.000302448	2.20389e-54
ENSG00000132326	-0.00021095	2.21343e-54
ENSG00000108312	-0.000387794	2.52216e-54
ENSG00000148690	0.00027552	2.5785e-54
ENSG00000181827	-0.000210875	3.02643e-54
ENSG00000099974	0.000272226	3.28671e-54
ENSG00000168310	-0.000326517	3.42331e-54
ENSG00000165185	-0.00025605	3.63183e-54
ENSG00000133302	-0.00020227	5.61162e-54
ENSG00000214456	0.000323818	7.19623e-54
ENSG00000140479	-0.000299921	7.56092e-54
ENSG00000196391	-0.000177537	8.98345e-54
ENSG00000151414	0.000259881	9.01865e-54
ENSG00000253710	-0.000260734	9.95185e-54
ENSG00000165675	-0.000257894	1.14348e-53
ENSG00000140876	-0.000194668	1.73473e-53
ENSG00000157881	-0.000268005	1.77645e-53
ENSG00000143409	-0.000216474	1.79603e-53
ENSG00000215012	-0.000212274	1.83629e-53
ENSG00000132300	0.000383218	2.7489e-53
ENSG00000100084	-0.000204282	2.76738e-53
ENSG00000169972	0.000282776	3.5035e-53
ENSG00000064309	-0.000222464	3.58084e-53
ENSG00000116329	0.000281696	4.65461e-53
ENSG00000135637	-0.000191974	5.58331e-53
ENSG00000188554	-0.000183162	7.8656e-53
ENSG00000164576	-0.000252741	8.58082e-53
ENSG00000204427	-0.000281099	9.83096e-53
ENSG00000177427	-0.000227634	1.07325e-52
ENSG00000136848	-0.000325562	1.27247e-52
ENSG00000090776	0.000279996	2.08953e-52
ENSG00000115295	0.000326235	2.12522e-52
ENSG00000106993	0.000345851	2.35527e-52
ENSG00000148396	-0.000279313	3.22473e-52
ENSG00000091136	0.000245175	3.56813e-52
ENSG00000134627	0.00026576	3.80038e-52
ENSG00000129103	0.000273119	3.82463e-52
ENSG00000064989	-0.00023827	4.26769e-52
ENSG00000109184	0.000470931	4.40429e-52
ENSG00000144040	-0.000189481	4.6625e-52
ENSG00000164610	0.000362334	6.62921e-52
ENSG00000196505	0.000387523	6.63187e-52
ENSG00000070759	-0.000256103	1.3619e-51
ENSG00000183520	0.000260884	1.71691e-51
ENSG00000196739	0.000256234	2.5423e-51
ENSG00000117600	-0.000210651	2.72543e-51
ENSG00000119899	-0.000288282	2.99198e-51
ENSG00000162999	-0.000183646	3.15449e-51
ENSG00000136731	-0.00019536	3.52037e-51
ENSG00000136997	-0.000181573	3.73286e-51
ENSG00000134882	0.000258189	3.92784e-51
ENSG00000005379	0.000374018	4.31371e-51
ENSG00000114650	0.00029586	4.67793e-51
ENSG00000089094	-0.000177525	5.41599e-51
ENSG00000068796	-0.000180416	6.88676e-51
ENSG00000172428	0.00041152	7.46894e-51
ENSG00000102898	0.000525249	8.22037e-51
ENSG00000126500	-0.000211865	9.02749e-51
ENSG00000157077	-0.000188668	9.64977e-51
ENSG00000175324	0.000245503	9.69844e-51
ENSG00000117640	0.000248663	1.52237e-50
ENSG00000128739	0.00031394	1.61896e-50
ENSG00000169955	-0.000190807	1.71449e-50
ENSG00000133398	0.000364227	2.32974e-50
ENSG00000132323	0.000525663	2.58929e-50
ENSG00000100206	-0.00020844	2.74865e-50
ENSG00000120913	-0.00018389	3.32018e-50
ENSG00000180953	0.000363613	3.79366e-50
ENSG00000166289	0.000363596	4.84073e-50
ENSG00000026025	0.000326598	5.68318e-50
ENSG00000079112	-0.000203818	6.35753e-50
ENSG00000198920	0.000394333	7.67147e-50
ENSG00000171204	0.000579122	8.08327e-50
ENSG00000104327	-0.00023745	8.49965e-50
ENSG00000176148	-0.000320968	1.13996e-49
ENSG00000164465	0.000315468	1.20738e-49
ENSG00000184305	-0.000239916	1.61554e-49
ENSG00000041988	0.000413771	1.91039e-49
ENSG00000055917	-0.000245182	2.03116e-49
ENSG00000181222	-0.000302776	2.33452e-49
ENSG00000146731	0.000295806	2.81603e-49
ENSG00000127603	0.000303983	3.03776e-49
ENSG00000167034	0.000245362	3.91039e-49
ENSG00000108370	-0.000370198	5.47098e-49
ENSG00000172667	0.000362146	7.28237e-49
ENSG00000197879	-0.000208837	7.50061e-49
ENSG00000111653	0.000298603	8.39218e-49
ENSG00000112299	0.000260747	8.76396e-49
ENSG00000100842	-0.000229041	1.27965e-48
ENSG00000138030	-0.000276274	1.49112e-48
ENSG00000165802	0.000401634	2.19947e-48
ENSG00000110660	0.000256418	2.39806e-48
ENSG00000152767	0.000330192	3.3006e-48
ENSG00000168214	0.000404904	3.42253e-48
ENSG00000140943	-0.000270237	3.88133e-48
ENSG00000186635	-0.000220609	5.99828e-48
ENSG00000110367	-0.000177439	6.12143e-48
ENSG00000067182	0.00026566	6.66179e-48
ENSG00000147065	0.000327289	6.98605e-48
ENSG00000165752	0.000256954	7.63824e-48
ENSG00000162601	0.000548741	8.64465e-48
ENSG00000125457	-0.000245157	9.11558e-48
ENSG00000118777	-0.000185751	1.00388e-47
ENSG00000164307	-0.000349953	1.07985e-47
ENSG00000185155	-0.000302265	1.0896e-47
ENSG00000101158	0.000332593	1.12524e-47
ENSG00000197077	-0.000226062	1.24839e-47
ENSG00000157601	-0.000192394	2.16331e-47
ENSG00000070413	-0.000288806	2.48794e-47
ENSG00000170631	-0.000335402	3.377e-47
ENSG00000168096	0.000749097	3.76239e-47
ENSG00000134982	-0.00019973	3.93637e-47
ENSG00000160563	0.000283532	5.41727e-47
ENSG00000099995	-0.000393428	6.12439e-47
ENSG00000122591	0.000252366	6.53204e-47
ENSG00000242802	0.000306999	6.57409e-47
ENSG00000139163	0.000386558	6.79644e-47
ENSG00000137693	0.000402787	8.89308e-47
ENSG00000119599	0.000263553	1.09608e-46
ENSG00000180938	-0.00018091	1.26282e-46
ENSG00000129636	-0.000355942	2.21413e-46
ENSG00000100209	0.000286381	2.60315e-46
ENSG00000159210	0.000280028	2.93413e-46
ENSG00000116977	0.000412509	2.98576e-46
ENSG00000101331	-0.000187213	3.20158e-46
ENSG00000176171	0.000254771	3.95193e-46
ENSG00000053900	0.000828623	5.01623e-46
ENSG00000137817	0.000420662	5.74951e-46
ENSG00000165312	-0.000364852	6.68673e-46
ENSG00000079999	-0.000186881	6.7839e-46
ENSG00000158006	-0.000186594	6.90854e-46
ENSG00000185960	-0.000184738	7.10378e-46
ENSG00000000971	0.000254664	1.35818e-45
ENSG00000180822	0.00038599	1.40151e-45
ENSG00000100554	0.000259824	1.5838e-45
ENSG00000108590	0.000339115	1.61963e-45
ENSG00000166337	0.000272554	1.70219e-45
ENSG00000103037	0.000457689	1.72674e-45
ENSG00000150764	-0.000192192	1.7976e-45
ENSG00000111300	0.000359512	2.28311e-45
ENSG00000165948	0.00034506	2.38219e-45
ENSG00000118495	0.000431088	3.25404e-45
ENSG00000152492	0.000310139	4.27097e-45
ENSG00000155666	-0.000372252	8.28573e-45
ENSG00000145781	0.000355735	9.51983e-45
ENSG00000080561	-0.000226945	1.02438e-44
ENSG00000139624	0.000351136	1.10737e-44
ENSG00000168887	-0.000288005	1.23171e-44
ENSG00000256771	-0.000235239	1.46687e-44
ENSG00000119777	-0.000262169	1.86188e-44
ENSG00000205323	0.000517306	2.15837e-44
ENSG00000013293	-0.000277195	2.35444e-44
ENSG00000115204	0.000263426	4.70841e-44
ENSG00000164111	0.000354324	5.74418e-44
ENSG00000134897	0.000426319	6.60487e-44
ENSG00000083838	0.000272836	7.09181e-44
ENSG00000160199	-0.000290377	8.64187e-44
ENSG00000213015	0.000347577	8.85835e-44
ENSG00000100473	-0.000177889	9.02511e-44
ENSG00000160072	0.000759743	9.87102e-44
ENSG00000247746	-0.000194097	9.9134e-44
ENSG00000187535	0.000278539	1.19252e-43
ENSG00000138750	0.000290355	1.21297e-43
ENSG00000020256	-0.000348009	1.40388e-43
ENSG00000153560	-0.000206089	1.45657e-43
ENSG00000163785	0.000359192	1.70556e-43
ENSG00000105245	0.000479459	2.32482e-43
ENSG00000239789	0.000398979	2.61109e-43
ENSG00000144909	-0.000278131	3.77414e-43
ENSG00000071537	-0.000196245	4.95761e-43
ENSG00000101940	0.000347629	5.11849e-43
ENSG00000221838	0.000281878	5.4718e-43
ENSG00000100068	0.000365263	5.50973e-43
ENSG00000182858	-0.00027338	5.9591e-43
ENSG00000101052	0.000254254	6.97865e-43
ENSG00000164329	0.000262369	7.38354e-43
ENSG00000081721	0.000304064	1.0477e-42
ENSG00000185670	-0.000232816	1.63913e-42
ENSG00000126088	0.000420531	2.41082e-42
ENSG00000162585	0.000430584	2.42612e-42
ENSG00000104356	-0.000305582	2.52139e-42
ENSG00000166432	0.000270395	3.13632e-42
ENSG00000107130	0.000254308	3.22e-42
ENSG00000073921	0.000515036	3.25063e-42
ENSG00000170677	-0.000217233	3.64155e-42
ENSG00000119640	0.000327245	3.67038e-42
ENSG00000158220	0.000391334	3.78198e-42
ENSG00000121671	-0.000309818	6.43058e-42
ENSG00000116031	0.000245649	6.94261e-42
ENSG00000123240	-0.000204536	7.30879e-42
ENSG00000167380	0.000294781	7.46994e-42
ENSG00000179933	0.000282823	8.58035e-42
ENSG00000143224	0.000314221	9.10191e-42
ENSG00000153993	-0.000224201	9.7168e-42
ENSG00000143393	-0.000186181	1.11829e-41
ENSG00000125877	0.000397503	1.4692e-41
ENSG00000114784	0.000333575	1.48438e-41
ENSG00000214087	0.000344504	1.52667e-41
ENSG00000166669	0.000559828	1.61376e-41
ENSG00000125743	0.000492474	1.82543e-41
ENSG00000213347	0.000285172	1.91245e-41
ENSG00000132581	0.000397858	1.9924e-41
ENSG00000241489	0.000377357	2.71234e-41
ENSG00000108840	-0.000451582	3.11767e-41
ENSG00000185652	-0.000196863	4.29293e-41
ENSG00000189376	0.000363306	4.70157e-41
ENSG00000198046	0.000332216	4.908e-41
ENSG00000075234	0.000309065	5.44891e-41
ENSG00000214021	0.000453288	6.62881e-41
ENSG00000103343	-0.000208514	6.75721e-41
ENSG00000188026	0.000334074	8.0391e-41
ENSG00000157064	0.000247584	8.67604e-41
ENSG00000056558	0.000434585	9.21347e-41
ENSG00000088451	0.000252695	9.40682e-41
ENSG00000140830	0.000295089	1.0626e-40
ENSG00000085377	-0.000193839	1.58884e-40
ENSG00000140632	-0.000313531	1.76692e-40
ENSG00000275342	-0.000226093	1.95571e-40
ENSG00000104957	0.000641376	2.08336e-40
ENSG00000153936	0.000334787	2.35567e-40
ENSG00000177595	0.000513414	2.76297e-40
ENSG00000176896	-0.000223629	3.5277e-40
ENSG00000189233	-0.000228982	3.56305e-40
ENSG00000179562	-0.000293388	3.66965e-40
ENSG00000147804	0.000316409	6.43426e-40
ENSG00000127241	-0.00026112	7.19619e-40
ENSG00000178605	-0.000180961	7.20078e-40
ENSG00000186174	-0.000189496	7.74118e-40
ENSG00000221968	0.000520475	9.26509e-40
ENSG00000164303	-0.000186036	9.47024e-40
ENSG00000131876	0.000314257	1.12166e-39
ENSG00000218891	0.000415516	1.38466e-39
ENSG00000159377	0.000364099	1.38489e-39
ENSG00000106348	0.000316793	1.73461e-39
ENSG00000168487	0.000325916	1.76858e-39
ENSG00000185345	-0.000199725	2.36698e-39
ENSG00000177674	0.000525846	3.60311e-39
ENSG00000168826	-0.000258085	3.78806e-39
ENSG00000174243	-0.000247418	4.14817e-39
ENSG00000162076	-0.000317262	4.97257e-39
ENSG00000163762	-0.00018842	5.01787e-39
ENSG00000149541	0.000336987	5.77474e-39
ENSG00000162664	0.000305879	5.84443e-39
ENSG00000060339	0.000265181	8.3204e-39
ENSG00000160781	0.000331152	8.36806e-39
ENSG00000189171	0.000321468	8.57166e-39
ENSG00000087053	0.000259005	9.61148e-39
ENSG00000273820	-0.000249744	1.05914e-38
ENSG00000157778	0.000432454	1.34115e-38
ENSG00000126226	0.000279361	1.38218e-38
ENSG00000118620	-0.000201037	1.51009e-38
ENSG00000189403	0.000323325	1.87071e-38
ENSG00000144120	-0.000332222	1.97758e-38
ENSG00000182185	0.000291281	2.14995e-38
ENSG00000082701	-0.000191424	2.22217e-38
ENSG00000171105	-0.000264836	2.41942e-38
ENSG00000130177	0.000673632	2.61941e-38
ENSG00000213722	0.000336477	2.94622e-38
ENSG00000166822	-0.000236048	3.72968e-38
ENSG00000146063	0.000337015	3.95118e-38
ENSG00000103018	0.000416087	4.14819e-38
ENSG00000165359	-0.000177644	4.23865e-38
ENSG00000169249	0.000285692	5.44423e-38
ENSG00000168944	-0.000211234	5.65195e-38
ENSG00000204574	-0.000227366	5.73719e-38
ENSG00000129292	0.000252723	6.4785e-38
ENSG00000060971	0.000399602	6.59404e-38
ENSG00000204569	-0.000269441	6.79316e-38
ENSG00000142552	0.000284569	7.20068e-38
ENSG00000137815	-0.000180854	8.64559e-38
ENSG00000251192	-0.000242725	8.72916e-38
ENSG00000100345	-0.000329993	9.02541e-38
ENSG00000177479	0.000247022	1.01828e-37
ENSG00000119689	0.000318805	1.03647e-37
ENSG00000205981	0.000356155	1.07979e-37
ENSG00000198945	0.000353664	1.3306e-37
ENSG00000142347	0.000387615	1.99757e-37
ENSG00000165458	0.000434603	2.41735e-37
ENSG00000167863	0.000338116	2.68283e-37
ENSG00000239305	-0.000246566	3.41398e-37
ENSG00000197566	-0.000275402	3.42531e-37
ENSG00000227124	0.000567177	3.78148e-37
ENSG00000076555	0.000315046	3.87975e-37
ENSG00000187231	0.000312574	4.09727e-37
ENSG00000116005	-0.000386406	4.27796e-37
ENSG00000116815	0.000408995	4.42654e-37
ENSG00000035681	0.000333703	4.43894e-37
ENSG00000139160	0.000277449	5.47143e-37
ENSG00000168036	0.000309618	7.17494e-37
ENSG00000004487	0.000316682	7.58489e-37
ENSG00000119403	0.000267814	1.13684e-36
ENSG00000148842	-0.000469556	1.39546e-36
ENSG00000138617	-0.000319035	1.58291e-36
ENSG00000114354	0.000295265	1.59114e-36
ENSG00000005059	0.000402144	1.68318e-36
ENSG00000213397	0.000315635	1.96095e-36
ENSG00000170852	0.000259164	2.27935e-36
ENSG00000113971	0.000448415	4.06236e-36
ENSG00000213024	-0.000296865	4.27258e-36
ENSG00000214827	0.000245414	5.26182e-36
ENSG00000141905	-0.000209029	5.79689e-36
ENSG00000198538	-0.000250229	5.84036e-36
ENSG00000196141	0.000334054	6.81417e-36
ENSG00000164169	-0.000192379	6.93629e-36
ENSG00000151773	0.000309073	7.03405e-36
ENSG00000167842	0.00037953	7.11546e-36
ENSG00000132432	0.00035699	7.94257e-36
ENSG00000090621	0.000396331	8.21949e-36
ENSG00000180257	-0.000231842	1.01374e-35
ENSG00000090054	-0.000210129	1.32951e-35
ENSG00000083168	-0.000198574	1.33827e-35
ENSG00000134453	0.000391267	1.3601e-35
ENSG00000129946	0.000302842	1.44538e-35
ENSG00000196312	0.000277554	1.50457e-35
ENSG00000121413	0.000293496	1.77126e-35
ENSG00000197429	-0.000288259	2.50662e-35
ENSG00000104960	0.000386064	3.01855e-35
ENSG00000132254	0.000249504	3.04384e-35
ENSG00000258674	0.000339606	4.33148e-35
ENSG00000185442	-0.000219844	5.47603e-35
ENSG00000087076	-0.000202217	5.63853e-35
ENSG00000088766	0.000406785	6.31819e-35
ENSG00000243147	0.0002876	6.34792e-35
ENSG00000173714	0.000307089	1.00414e-34
ENSG00000183624	-0.000275121	1.11972e-34
ENSG00000113905	-0.000465747	1.73249e-34
ENSG00000125779	0.000268321	1.77627e-34
ENSG00000105953	-0.000180186	1.95938e-34
ENSG00000120215	-0.00021706	2.05037e-34
ENSG00000173402	-0.000181886	2.27871e-34
ENSG00000167323	-0.000298443	2.30871e-34
ENSG00000026036	0.00038464	2.38521e-34
ENSG00000132275	0.000481339	2.6026e-34
ENSG00000100280	-0.000197431	2.89143e-34
ENSG00000148498	-0.000259631	3.20427e-34
ENSG00000205649	-0.000352358	3.34708e-34
ENSG00000113643	0.000359351	3.49004e-34
ENSG00000264522	-0.000254364	3.72845e-34
ENSG00000116833	-0.000253363	4.09313e-34
ENSG00000010270	0.000268173	4.26565e-34
ENSG00000198258	0.000425014	4.29875e-34
ENSG00000243725	0.000391317	5.76695e-34
ENSG00000106125	0.000412563	5.88676e-34
ENSG00000223501	-0.000195583	6.21277e-34
ENSG00000107581	-0.000272375	6.85289e-34
ENSG00000178982	0.00029491	7.27583e-34
ENSG00000269502	0.000307003	7.7506e-34
ENSG00000144445	0.000497214	7.96865e-34
ENSG00000214756	0.000299483	8.03308e-34
ENSG00000196177	-0.000317592	1.24675e-33
ENSG00000177981	-0.000316135	1.55158e-33
ENSG00000177138	-0.000392836	1.79186e-33
ENSG00000101928	0.000282329	1.80975e-33
ENSG00000018189	0.000564578	1.97257e-33
ENSG00000162729	-0.000279005	2.63816e-33
ENSG00000186350	-0.000336422	2.65621e-33
ENSG00000064601	0.000499086	2.76426e-33
ENSG00000163512	0.000352076	3.34481e-33
ENSG00000171310	0.000256759	4.04814e-33
ENSG00000136478	-0.000228304	4.32971e-33
ENSG00000173542	0.000256844	4.71539e-33
ENSG00000115947	0.000256065	6.63213e-33
ENSG00000171603	-0.000186486	9.14179e-33
ENSG00000146729	0.000326326	1.11023e-32
ENSG00000106603	0.000259727	1.80898e-32
ENSG00000169733	0.0004083	1.8942e-32
ENSG00000126749	0.000510571	2.13758e-32
ENSG00000076201	-0.000182783	2.15862e-32
ENSG00000116604	-0.000243265	2.34333e-32
ENSG00000172269	0.000318776	2.51673e-32
ENSG00000164889	0.000345027	2.7495e-32
ENSG00000111641	0.000294586	2.94134e-32
ENSG00000168818	0.000279461	2.96877e-32
ENSG00000204923	-0.000209238	3.97863e-32
ENSG00000106028	0.000456472	5.1439e-32
ENSG00000188295	-0.000315838	6.3906e-32
ENSG00000184481	-0.000271049	7.14674e-32
ENSG00000139154	0.000263852	7.78965e-32
ENSG00000151611	0.000333295	7.83484e-32
ENSG00000181666	0.000616005	8.90824e-32
ENSG00000177076	-0.000310208	9.07677e-32
ENSG00000170485	0.000302787	9.31425e-32
ENSG00000136169	0.000281877	9.69814e-32
ENSG00000267673	0.000446408	9.76841e-32
ENSG00000165406	-0.000398618	9.82687e-32
ENSG00000106086	0.000390774	1.1902e-31
ENSG00000163867	0.00066102	1.19358e-31
ENSG00000105854	0.000275244	1.40981e-31
ENSG00000111802	-0.000186886	1.53988e-31
ENSG00000113108	0.000402114	1.55624e-31
ENSG00000198276	0.000317548	1.68126e-31
ENSG00000179364	0.000306811	1.97351e-31
ENSG00000027075	-0.000282198	2.49577e-31
ENSG00000112041	-0.000219734	2.53806e-31
ENSG00000137409	0.000347925	3.56418e-31
ENSG00000242612	0.000280818	3.66383e-31
ENSG00000134014	0.000274714	3.6883e-31
ENSG00000111716	0.000278827	5.4815e-31
ENSG00000164088	0.000355919	5.84018e-31
ENSG00000198894	-0.000189149	5.98495e-31
ENSG00000087301	-0.000409675	6.18546e-31
ENSG00000155876	-0.000326962	8.57545e-31
ENSG00000115970	0.000298627	9.49913e-31
ENSG00000100784	-0.000190924	1.3397e-30
ENSG00000101457	0.000367544	1.64244e-30
ENSG00000198517	0.000583346	1.72967e-30
ENSG00000205423	0.000251714	1.74171e-30
ENSG00000011105	-0.000329275	1.96599e-30
ENSG00000170615	-0.000202613	2.10298e-30
ENSG00000232112	0.000323202	2.21564e-30
ENSG00000217930	0.000389591	3.16409e-30
ENSG00000034677	0.000291055	3.36642e-30
ENSG00000104907	0.000595883	3.73795e-30
ENSG00000156170	0.000266628	4.25231e-30
ENSG00000136859	-0.000189118	4.25781e-30
ENSG00000178175	-0.000180994	4.96361e-30
ENSG00000077463	0.000247514	5.20755e-30
ENSG00000140950	0.00024805	5.2634e-30
ENSG00000166813	0.000264415	6.05092e-30
ENSG00000129933	-0.000264231	6.99436e-30
ENSG00000122390	-0.000335369	8.3627e-30
ENSG00000149182	-0.000202268	1.07869e-29
ENSG00000138182	-0.000181781	1.13817e-29
ENSG00000115290	0.000312336	1.18158e-29
ENSG00000109606	0.000281184	1.4104e-29
ENSG00000149483	0.000271375	1.96587e-29
ENSG00000101236	0.000297308	2.10975e-29
ENSG00000115271	0.000253768	2.14567e-29
ENSG00000185070	0.000253874	2.18268e-29
ENSG00000257524	0.000310979	2.82385e-29
ENSG00000100242	-0.000198405	3.23291e-29
ENSG00000152520	0.000327349	3.2612e-29
ENSG00000120889	0.000272847	3.69576e-29
ENSG00000141098	-0.000197064	3.86465e-29
ENSG00000175414	0.000249959	3.87795e-29
ENSG00000102241	-0.000234539	4.63504e-29
ENSG00000197114	0.00026607	4.85235e-29
ENSG00000139116	-0.000235119	4.93267e-29
ENSG00000107854	-0.00018727	6.0622e-29
ENSG00000111785	-0.000253838	6.13598e-29
ENSG00000181817	0.000282216	6.52277e-29
ENSG00000126767	-0.000275272	8.117e-29
ENSG00000186687	-0.000198161	9.54189e-29
ENSG00000132837	-0.00024626	1.07248e-28
ENSG00000166801	0.000304941	1.20063e-28
ENSG00000087077	0.00040672	1.32053e-28
ENSG00000167685	0.000373437	1.36575e-28
ENSG00000148444	0.000373986	1.37288e-28
ENSG00000128534	0.000446703	1.39214e-28
ENSG00000183718	0.000245281	1.57615e-28
ENSG00000008324	0.0004642	2.13122e-28
ENSG00000149930	-0.000265905	2.15263e-28
ENSG00000146476	-0.000247786	2.42109e-28
ENSG00000188647	0.000362221	2.48839e-28
ENSG00000198612	0.00028319	2.60379e-28
ENSG00000144560	0.000462112	2.87334e-28
ENSG00000246922	0.000392449	3.32508e-28
ENSG00000197362	-0.000223254	3.35947e-28
ENSG00000072832	0.000323246	3.77314e-28
ENSG00000046651	0.000588471	4.07439e-28
ENSG00000143570	0.000303057	4.84438e-28
ENSG00000169740	0.000307041	4.92142e-28
ENSG00000198964	-0.000183768	5.75579e-28
ENSG00000082458	-0.000258006	7.30563e-28
ENSG00000179841	-0.000272119	8.09777e-28
ENSG00000168653	0.000489863	8.31001e-28
ENSG00000111331	-0.000248593	9.00996e-28
ENSG00000275111	-0.000260321	9.44817e-28
ENSG00000188452	-0.000248891	1.00737e-27
ENSG00000234127	-0.000204031	1.04832e-27
ENSG00000159840	0.000409422	1.04832e-27
ENSG00000175197	0.000343168	1.25501e-27
ENSG00000114021	0.00026377	1.36045e-27
ENSG00000157399	-0.000224766	1.49626e-27
ENSG00000135999	-0.000201738	1.52963e-27
ENSG00000068354	-0.000216103	1.57939e-27
ENSG00000173436	0.00044804	2.5555e-27
ENSG00000103855	0.000285651	2.65373e-27
ENSG00000150787	0.000486962	3.01628e-27
ENSG00000189430	-0.000184009	3.13502e-27
ENSG00000170088	-0.000177743	4.00247e-27
ENSG00000170921	0.000272348	5.03952e-27
ENSG00000177426	0.000268222	5.10567e-27
ENSG00000163738	0.000279564	5.11228e-27
ENSG00000110888	0.000550189	6.16785e-27
ENSG00000167272	0.00038186	6.47733e-27
ENSG00000115350	0.000312362	6.5222e-27
ENSG00000140400	0.000391024	6.98027e-27
ENSG00000114735	0.000268079	7.39506e-27
ENSG00000104885	-0.000185688	1.01258e-26
ENSG00000266472	0.000333863	1.09454e-26
ENSG00000105472	0.00027728	1.14856e-26
ENSG00000198556	0.000267979	1.16591e-26
ENSG00000115561	-0.000248902	1.17828e-26
ENSG00000256043	-0.000191176	1.24859e-26
ENSG00000113593	0.000465846	1.34e-26
ENSG00000161217	-0.000194634	1.37095e-26
ENSG00000158773	0.000329811	2.038e-26
ENSG00000159079	0.000315774	2.45136e-26
ENSG00000167986	-0.000226129	2.66238e-26
ENSG00000117620	-0.000376656	2.95435e-26
ENSG00000137106	-0.000190921	3.18185e-26
ENSG00000171160	0.000403873	3.39089e-26
ENSG00000007392	0.000588109	3.76602e-26
ENSG00000149016	0.000427026	3.98316e-26
ENSG00000215421	-0.000219212	5.20856e-26
ENSG00000167645	0.000316682	5.74123e-26
ENSG00000034533	-0.000241775	5.83493e-26
ENSG00000152127	-0.000268498	7.32824e-26
ENSG00000089737	0.00034635	7.46751e-26
ENSG00000204611	-0.000186826	8.30649e-26
ENSG00000110665	0.000286178	9.69398e-26
ENSG00000057252	0.000283799	1.0183e-25
ENSG00000178381	0.00027498	1.0517e-25
ENSG00000265808	0.000317146	1.05675e-25
ENSG00000115486	-0.000191114	1.38834e-25
ENSG00000138382	0.000281953	1.42161e-25
ENSG00000165568	0.00026716	1.62227e-25
ENSG00000124160	-0.000178845	1.65244e-25
ENSG00000196152	-0.000188951	1.89473e-25
ENSG00000204967	0.000467032	1.91665e-25
ENSG00000162384	0.000264134	2.17599e-25
ENSG00000179163	-0.000237048	2.18553e-25
ENSG00000142279	0.00053639	3.33295e-25
ENSG00000089351	0.000304616	4.09113e-25
ENSG00000172273	0.000269836	4.99923e-25
ENSG00000157916	0.000296799	5.32037e-25
ENSG00000204713	0.000273306	5.539e-25
ENSG00000156500	-0.000223819	5.70768e-25
ENSG00000232653	0.00032355	6.00738e-25
ENSG00000110455	0.000378551	6.00873e-25
ENSG00000179134	0.000300914	6.45865e-25
ENSG00000088256	-0.000413835	7.55361e-25
ENSG00000157637	-0.000374672	8.93934e-25
ENSG00000076513	-0.000315453	1.07481e-24
ENSG00000184619	-0.000195553	1.09183e-24
ENSG00000278129	0.000323025	1.15337e-24
ENSG00000196937	0.000314699	1.27657e-24
ENSG00000162385	0.000342915	1.93151e-24
ENSG00000204439	-0.000255031	2.4302e-24
ENSG00000164535	0.000329483	2.44113e-24
ENSG00000160055	0.00040234	2.53848e-24
ENSG00000100225	-0.000248896	3.024e-24
ENSG00000213020	-0.000189798	3.1507e-24
ENSG00000007384	0.000454416	3.20438e-24
ENSG00000089060	0.00045537	3.23532e-24
ENSG00000112514	0.000299372	3.76596e-24
ENSG00000004975	0.000266054	3.81649e-24
ENSG00000152527	0.000651431	4.55302e-24
ENSG00000123728	0.000299617	4.61582e-24
ENSG00000106591	0.000468871	4.66211e-24
ENSG00000173660	0.000285722	5.7444e-24
ENSG00000168876	0.000371544	5.76904e-24
ENSG00000135740	0.000311075	5.80994e-24
ENSG00000140104	0.000424975	6.89253e-24
ENSG00000047249	0.000257691	7.22298e-24
ENSG00000244165	0.00042952	9.95506e-24
ENSG00000168028	0.000313573	1.14492e-23
ENSG00000204681	0.000286717	1.18347e-23
ENSG00000099994	-0.000202191	1.2868e-23
ENSG00000095787	-0.000299041	1.74727e-23
ENSG00000100721	-0.000199559	1.8652e-23
ENSG00000084636	0.000344244	2.88308e-23
ENSG00000243678	0.000352993	3.02136e-23
ENSG00000148180	-0.0002275	3.88878e-23
ENSG00000089006	0.000347848	4.34173e-23
ENSG00000170145	-0.000221051	4.71379e-23
ENSG00000171425	0.000347848	4.92429e-23
ENSG00000100416	0.000553232	5.56122e-23
ENSG00000168002	0.00029051	6.10449e-23
ENSG00000127314	0.000274278	7.7178e-23
ENSG00000150401	0.000272967	7.74073e-23
ENSG00000125952	-0.00018273	7.99168e-23
ENSG00000111737	-0.000205264	8.33992e-23
ENSG00000027001	0.000292616	8.40179e-23
ENSG00000144043	-0.000245367	1.23983e-22
ENSG00000065665	0.000301292	1.26687e-22
ENSG00000257093	-0.000226456	1.28625e-22
ENSG00000110066	-0.000227199	1.46287e-22
ENSG00000132849	-0.000206996	1.78471e-22
ENSG00000158545	-0.000240611	2.05661e-22
ENSG00000169570	-0.000291028	2.25213e-22
ENSG00000157796	0.000316191	3.08201e-22
ENSG00000124181	0.00037346	3.1819e-22
ENSG00000099992	-0.000199539	3.58899e-22
ENSG00000143537	-0.000181452	3.9249e-22
ENSG00000215041	0.000394937	4.39508e-22
ENSG00000134247	0.000258406	4.42637e-22
ENSG00000197982	0.000364181	4.45942e-22
ENSG00000065029	0.000274169	4.97906e-22
ENSG00000166188	0.000258866	5.64104e-22
ENSG00000198818	0.000262014	7.06307e-22
ENSG00000103150	-0.00032698	7.35906e-22
ENSG00000101104	0.000369934	8.2371e-22
ENSG00000094914	0.000278866	9.63342e-22
ENSG00000044115	0.000251111	9.63912e-22
ENSG00000215252	0.000543271	9.92204e-22
ENSG00000015532	-0.000182026	1.12812e-21
ENSG00000122034	0.000459464	1.15009e-21
ENSG00000156831	0.000250905	1.19064e-21
ENSG00000253797	-0.000206958	1.21135e-21
ENSG00000054116	0.000272095	1.27321e-21
ENSG00000068383	-0.000277055	1.54495e-21
ENSG00000141933	0.000468893	1.83128e-21
ENSG00000130844	0.000252945	1.90169e-21
ENSG00000149196	0.00070977	1.99384e-21
ENSG00000102125	0.000468976	2.11025e-21
ENSG00000182307	0.000261142	2.23482e-21
ENSG00000172062	0.000333726	2.5068e-21
ENSG00000189007	0.000417204	2.82237e-21
ENSG00000126254	0.000276909	2.90356e-21
ENSG00000101189	0.000335267	3.58549e-21
ENSG00000185246	0.000521646	3.72524e-21
ENSG00000129422	-0.000259726	4.81683e-21
ENSG00000180616	-0.000197544	5.43989e-21
ENSG00000187118	0.000388731	5.47582e-21
ENSG00000077009	0.000263776	5.58315e-21
ENSG00000117479	0.000256268	6.76531e-21
ENSG00000168569	0.000261535	8.45461e-21
ENSG00000221994	0.000246484	9.05655e-21
ENSG00000150455	-0.000408993	1.04276e-20
ENSG00000143368	-0.000332061	1.0583e-20
ENSG00000127527	-0.000182686	1.11841e-20
ENSG00000070476	-0.000331212	1.25643e-20
ENSG00000149136	-0.00022807	1.26678e-20
ENSG00000120662	0.000280111	1.28094e-20
ENSG00000129187	0.00038246	1.38799e-20
ENSG00000009724	-0.00024465	1.76885e-20
ENSG00000118762	0.000269385	1.83579e-20
ENSG00000126777	-0.000212787	2.02894e-20
ENSG00000062370	-0.000228184	2.08564e-20
ENSG00000176055	-0.000183563	2.14119e-20
ENSG00000140323	-0.000200374	2.24184e-20
ENSG00000204344	0.000453187	2.28264e-20
ENSG00000088356	0.000266451	3.08375e-20
ENSG00000186908	0.000329381	3.25535e-20
ENSG00000105829	0.000266558	3.45124e-20
ENSG00000197119	0.000670843	4.32116e-20
ENSG00000171988	0.000333087	4.71626e-20
ENSG00000142039	-0.00025103	5.15145e-20
ENSG00000139636	0.000268421	5.53769e-20
ENSG00000143624	0.000331397	5.62744e-20
ENSG00000105254	0.00026803	5.71528e-20
ENSG00000090273	0.000343617	6.40551e-20
ENSG00000185838	0.000305779	8.21501e-20
ENSG00000123297	0.000403535	8.72023e-20
ENSG00000120688	0.000269153	9.2871e-20
ENSG00000111596	0.000256816	9.94414e-20
ENSG00000100024	-0.000206578	1.29025e-19
ENSG00000163374	-0.000198729	1.42059e-19
ENSG00000117410	0.000477498	1.54274e-19
ENSG00000163947	0.000399618	1.7213e-19
ENSG00000171202	0.000265269	1.9383e-19
ENSG00000126456	0.000638233	1.94552e-19
ENSG00000072042	0.000266233	1.99242e-19
ENSG00000187815	-0.000239811	2.22718e-19
ENSG00000076043	0.000355131	2.25985e-19
ENSG00000182983	0.000453432	2.32899e-19
ENSG00000175711	0.000393544	2.33925e-19
ENSG00000267796	0.000313675	2.37257e-19
ENSG00000111832	0.000303859	3.72138e-19
ENSG00000152439	0.000350718	3.83891e-19
ENSG00000250317	0.000414763	3.97802e-19
ENSG00000145642	-0.000436873	4.64422e-19
ENSG00000168890	0.000254121	5.86639e-19
ENSG00000116016	-0.00026476	6.48721e-19
ENSG00000108819	-0.000286424	7.19336e-19
ENSG00000159086	0.000487809	7.37845e-19
ENSG00000106355	0.000505085	7.52603e-19
ENSG00000108604	-0.000512346	7.80405e-19
ENSG00000010319	-0.000217313	8.41269e-19
ENSG00000172000	-0.000218696	8.92557e-19
ENSG00000116586	0.000301028	9.58587e-19
ENSG00000187690	-0.000220122	1.0395e-18
ENSG00000168374	0.000263787	1.66247e-18
ENSG00000142396	0.000419842	1.6699e-18
ENSG00000140090	0.000433996	1.67343e-18
ENSG00000196693	-0.00028291	1.9691e-18
ENSG00000138942	-0.000210922	1.99364e-18
ENSG00000197971	-0.000227467	2.79849e-18
ENSG00000117036	-0.000202679	3.03084e-18
ENSG00000147872	0.000308009	3.9571e-18
ENSG00000100911	0.000248118	4.79474e-18
ENSG00000153066	-0.000226728	4.81532e-18
ENSG00000100347	-0.00023725	5.80075e-18
ENSG00000120137	-0.000217486	5.97256e-18
ENSG00000168259	0.000249633	6.34346e-18
ENSG00000162337	-0.000178251	6.89215e-18
ENSG00000267680	0.000350042	7.76824e-18
ENSG00000147687	0.000280374	8.87666e-18
ENSG00000173818	0.000258289	9.56606e-18
ENSG00000111276	-0.000339178	9.84738e-18
ENSG00000132485	0.000392453	1.05996e-17
ENSG00000120063	-0.00019016	1.20103e-17
ENSG00000147454	0.000426956	1.64586e-17
ENSG00000075413	0.000629172	1.70164e-17
ENSG00000183801	-0.000226459	1.80209e-17
ENSG00000164631	0.000271351	1.83624e-17
ENSG00000115828	0.000275461	1.99717e-17
ENSG00000239857	0.000455109	3.03495e-17
ENSG00000196821	-0.000346206	3.07812e-17
ENSG00000115307	0.000395834	3.12598e-17
ENSG00000156928	0.000421899	3.16628e-17
ENSG00000232593	0.000299013	3.56744e-17
ENSG00000134245	0.0003082	3.62976e-17
ENSG00000132024	0.000313321	4.00419e-17
ENSG00000136940	-0.000233332	4.21811e-17
ENSG00000185591	-0.000349295	4.62786e-17
ENSG00000105928	0.000367413	4.85784e-17
ENSG00000255112	-0.000354931	5.73923e-17
ENSG00000082515	0.000479623	6.33835e-17
ENSG00000071462	0.000387523	6.40387e-17
ENSG00000151883	0.000365813	7.76301e-17
ENSG00000177697	0.000247019	9.02138e-17
ENSG00000088247	-0.000316036	9.81593e-17
ENSG00000111266	-0.000223596	1.03452e-16
ENSG00000067221	0.000333414	1.12902e-16
ENSG00000090097	0.00027547	1.14101e-16
ENSG00000119684	0.000277149	1.14838e-16
ENSG00000219200	0.000293935	1.1485e-16
ENSG00000183092	0.000355631	2.1025e-16
ENSG00000174456	0.000380428	2.13178e-16
ENSG00000178498	0.000418908	2.15918e-16
ENSG00000170846	0.000314782	2.57356e-16
ENSG00000081138	-0.000185735	2.59066e-16
ENSG00000180346	-0.000227534	2.67481e-16
ENSG00000197959	0.000265409	4.65583e-16
ENSG00000113851	0.000271149	5.35758e-16
ENSG00000101182	0.000304742	5.43217e-16
ENSG00000140937	0.000277064	5.6728e-16
ENSG00000142330	0.0006951	5.81706e-16
ENSG00000204946	0.000818889	6.53049e-16
ENSG00000153767	-0.000181308	8.23607e-16
ENSG00000196653	0.000263325	9.8344e-16
ENSG00000008277	-0.00020188	1.03134e-15
ENSG00000062650	-0.000197983	1.08386e-15
ENSG00000205138	0.000276972	1.28274e-15
ENSG00000103194	-0.000203252	1.38575e-15
ENSG00000074582	0.000381805	2.51887e-15
ENSG00000118363	0.000334281	2.79678e-15
ENSG00000132510	-0.000237625	3.19232e-15
ENSG00000188566	0.000303229	3.25868e-15
ENSG00000167460	0.000437541	3.47082e-15
ENSG00000072501	-0.000393925	4.60234e-15
ENSG00000141542	-0.000285564	4.83358e-15
ENSG00000220201	0.000336732	4.9857e-15
ENSG00000198169	0.000318951	5.14612e-15
ENSG00000158669	-0.000180164	6.44981e-15
ENSG00000112576	0.000331486	7.55961e-15
ENSG00000095951	-0.000200227	8.10736e-15
ENSG00000204498	0.000254675	8.31226e-15
ENSG00000146574	0.00061977	8.4259e-15
ENSG00000125995	0.000400596	8.95998e-15
ENSG00000070882	0.000289436	1.00263e-14
ENSG00000132570	-0.000219456	1.06499e-14
ENSG00000103253	0.000319419	1.09707e-14
ENSG00000169062	0.000249629	1.50738e-14
ENSG00000140367	0.000261684	1.735e-14
ENSG00000179832	0.000320409	1.7474e-14
ENSG00000167543	0.000331057	1.84765e-14
ENSG00000149091	-0.000232618	1.97626e-14
ENSG00000163482	0.000365848	2.74476e-14
ENSG00000144744	0.000260333	2.99045e-14
ENSG00000183255	0.000365197	4.31951e-14
ENSG00000163959	-0.000389113	5.98492e-14
ENSG00000131368	0.000467811	6.20417e-14
ENSG00000170142	0.000277691	6.42235e-14
ENSG00000167280	0.000415788	7.01179e-14
ENSG00000123064	-0.000234462	7.55621e-14
ENSG00000103310	-0.000299254	8.33618e-14
ENSG00000010539	-0.0001879	8.56668e-14
ENSG00000188846	0.000359002	9.32153e-14
ENSG00000197713	0.000284095	9.60077e-14
ENSG00000130813	0.000309316	1.00974e-13
ENSG00000138760	0.00028013	1.05894e-13
ENSG00000125449	-0.000204968	1.17843e-13
ENSG00000242485	0.000362821	1.28956e-13
ENSG00000147573	-0.000177855	1.34267e-13
ENSG00000198040	0.000326809	1.42668e-13
ENSG00000100320	-0.000179305	1.45356e-13
ENSG00000173218	-0.000224491	1.47866e-13
ENSG00000126457	0.000351422	1.48789e-13
ENSG00000102699	0.000254049	1.5825e-13
ENSG00000136826	-0.000214536	1.76483e-13
ENSG00000248643	0.000492836	1.98276e-13
ENSG00000196954	0.000282501	1.98277e-13
ENSG00000241935	-0.000343318	2.13634e-13
ENSG00000005007	-0.00024616	2.19778e-13
ENSG00000277462	-0.000202156	2.44906e-13
ENSG00000149100	0.000322221	2.56627e-13
ENSG00000134287	-0.000383432	2.8645e-13
ENSG00000163882	0.00040009	2.87059e-13
ENSG00000057663	0.000248506	4.21826e-13
ENSG00000146109	-0.000192343	4.2687e-13
ENSG00000088448	0.000631828	4.27907e-13
ENSG00000121741	0.000454896	4.35919e-13
ENSG00000240230	0.000503372	5.16053e-13
ENSG00000234444	0.000351927	5.93371e-13
ENSG00000268350	0.000342011	6.83908e-13
ENSG00000197956	0.000358602	8.21913e-13
ENSG00000104904	0.000277674	8.77959e-13
ENSG00000100836	0.000518137	9.18251e-13
ENSG00000185222	0.000245777	9.66671e-13
ENSG00000101224	0.00024889	9.73259e-13
ENSG00000130724	0.000335912	1.05465e-12
ENSG00000189195	-0.000210632	1.10581e-12
ENSG00000106089	0.000455283	1.22553e-12
ENSG00000130429	0.000315709	1.25626e-12
ENSG00000006831	-0.000237205	1.25998e-12
ENSG00000105819	0.000288654	1.31888e-12
ENSG00000147853	0.000267778	1.41179e-12
ENSG00000134884	0.000860093	1.49646e-12
ENSG00000104859	0.000625751	1.54998e-12
ENSG00000178338	0.00042779	1.72986e-12
ENSG00000106400	0.000497882	1.84672e-12
ENSG00000159882	-0.000284767	2.38584e-12
ENSG00000010165	-0.000272668	2.40364e-12
ENSG00000121577	-0.000235951	2.79126e-12
ENSG00000102878	0.000279024	2.84107e-12
ENSG00000137462	0.000289112	3.55597e-12
ENSG00000164976	-0.000250896	3.67741e-12
ENSG00000102172	0.000364796	3.73667e-12
ENSG00000183655	-0.000196195	3.9678e-12
ENSG00000111843	0.000283923	4.18503e-12
ENSG00000166135	-0.000227424	5.04106e-12
ENSG00000110931	-0.000282772	5.04751e-12
ENSG00000162909	0.000287023	5.20934e-12
ENSG00000197852	-0.00031077	5.33522e-12
ENSG00000160007	-0.000207876	6.08434e-12
ENSG00000100226	-0.000340697	6.186e-12
ENSG00000243927	0.000279066	6.75678e-12
ENSG00000143198	0.00024998	7.17709e-12
ENSG00000172586	0.000254332	7.98851e-12
ENSG00000158106	0.000388829	8.95808e-12
ENSG00000105185	0.0005192	1.21756e-11
ENSG00000161091	0.000273419	1.27935e-11
ENSG00000132635	0.000429444	1.28727e-11
ENSG00000042445	-0.000255506	1.55023e-11
ENSG00000184984	-0.000234046	2.02838e-11
ENSG00000139719	-0.000314008	2.13465e-11
ENSG00000136485	-0.000226459	2.24386e-11
ENSG00000214078	0.000398054	2.55117e-11
ENSG00000221978	0.000727411	2.70341e-11
ENSG00000122691	0.000332053	2.95506e-11
ENSG00000137210	0.000267686	3.28748e-11
ENSG00000156642	-0.000191072	3.61298e-11
ENSG00000167632	-0.000479067	3.81276e-11
ENSG00000077312	0.000281814	4.26563e-11
ENSG00000117335	0.000276804	4.29256e-11
ENSG00000122085	0.000279104	4.86861e-11
ENSG00000185825	0.000271457	5.1906e-11
ENSG00000105323	-0.000202549	6.07591e-11
ENSG00000142303	0.000287457	6.73321e-11
ENSG00000179104	0.000324586	6.75712e-11
ENSG00000113318	-0.000307784	6.84351e-11
ENSG00000134851	0.000367536	8.88515e-11
ENSG00000175893	0.000251492	9.36382e-11
ENSG00000178055	0.00034152	9.68299e-11
ENSG00000180304	-0.000257947	1.02674e-10
ENSG00000240403	-0.000189535	1.52608e-10
ENSG00000273291	0.000378631	1.82517e-10
ENSG00000180855	-0.000200381	1.90423e-10
ENSG00000006611	-0.000188143	2.14708e-10
ENSG00000182685	0.00026814	2.16852e-10
ENSG00000176155	0.000373173	2.47009e-10
ENSG00000166741	0.000250093	2.52085e-10
ENSG00000120697	0.000278861	2.58525e-10
ENSG00000110719	0.000362894	2.65012e-10
ENSG00000132793	0.00028777	2.86451e-10
ENSG00000168701	0.000259782	2.91683e-10
ENSG00000148341	0.000303195	3.14819e-10
ENSG00000173113	0.000310312	3.71416e-10
ENSG00000152700	-0.000179181	3.80544e-10
ENSG00000065000	-0.000429484	3.93293e-10
ENSG00000010803	0.000372342	4.22069e-10
ENSG00000129538	-0.000294533	4.24825e-10
ENSG00000103549	-0.000198765	4.73755e-10
ENSG00000159714	0.000387541	5.03613e-10
ENSG00000168461	0.000257966	5.62193e-10
ENSG00000104915	0.000438139	6.14666e-10
ENSG00000111790	0.000453609	7.01212e-10
ENSG00000008256	0.000347737	7.61509e-10
ENSG00000092931	-0.000241745	8.25418e-10
ENSG00000104936	0.000338574	8.45142e-10
ENSG00000099783	-0.000201823	9.08774e-10
ENSG00000176986	-0.000213591	9.41445e-10
ENSG00000226742	0.000248423	1.08973e-09
ENSG00000213799	-0.000255301	1.12857e-09
ENSG00000140398	0.000428165	1.1537e-09
ENSG00000144306	-0.000197348	1.35287e-09
ENSG00000090971	0.000437456	1.36778e-09
ENSG00000149131	0.000268887	1.60373e-09
ENSG00000169964	0.000356082	1.61923e-09
ENSG00000214253	0.000309497	1.6251e-09
ENSG00000166546	0.000288151	1.7305e-09
ENSG00000164466	-0.00017811	1.82373e-09
ENSG00000130299	0.000323298	1.96733e-09
ENSG00000250366	-0.000181453	2.24277e-09
ENSG00000147400	0.00030773	2.25529e-09
ENSG00000152782	-0.000317453	2.30655e-09
ENSG00000121716	0.000273397	2.52869e-09
ENSG00000104047	0.000502531	2.58425e-09
ENSG00000143771	0.000409137	2.65923e-09
ENSG00000174136	-0.00021306	2.72798e-09
ENSG00000182774	0.000274593	3.03161e-09
ENSG00000103245	0.000299298	3.18439e-09
ENSG00000149823	-0.000283735	3.41408e-09
ENSG00000135801	-0.000317806	3.60099e-09
ENSG00000172987	-0.000211099	3.63956e-09
ENSG00000178252	0.000304147	4.12505e-09
ENSG00000158604	-0.000236239	4.19501e-09
ENSG00000186166	0.00073165	4.54752e-09
ENSG00000204220	0.000249631	4.61567e-09
ENSG00000173992	0.000287107	5.10494e-09
ENSG00000143178	0.000515961	5.23268e-09
ENSG00000005882	-0.000429711	5.40653e-09
ENSG00000101246	0.000277655	5.9117e-09
ENSG00000004534	0.000465127	6.51577e-09
ENSG00000159023	-0.000302566	6.96985e-09
ENSG00000148835	-0.000383913	7.21666e-09
ENSG00000127125	0.000271491	7.26753e-09
ENSG00000099956	-0.000327773	7.34933e-09
ENSG00000153561	-0.00024041	7.36285e-09
ENSG00000166839	0.000292693	7.63981e-09
ENSG00000143793	0.000269419	9.71102e-09
ENSG00000090989	0.000323155	1.00216e-08
ENSG00000157978	-0.000269976	1.27743e-08
ENSG00000028528	-0.000249103	1.41539e-08
ENSG00000184254	0.000285401	1.45526e-08
ENSG00000147596	-0.00019749	1.54127e-08
ENSG00000051620	0.000328172	1.55474e-08
ENSG00000183638	-0.00030193	1.83093e-08
ENSG00000119541	-0.000194825	2.12978e-08
ENSG00000148343	0.000250644	2.15697e-08
ENSG00000119760	0.00028389	2.73726e-08
ENSG00000105583	0.000437196	2.96664e-08
ENSG00000129559	0.000256469	3.04892e-08
ENSG00000109536	-0.000308257	3.20452e-08
ENSG00000167491	-0.000230343	3.28708e-08
ENSG00000196604	-0.000211979	3.30905e-08
ENSG00000126698	0.00025438	3.73051e-08
ENSG00000139405	-0.000376908	3.83746e-08
ENSG00000166477	-0.000208504	4.68995e-08
ENSG00000167657	0.000274511	5.13907e-08
ENSG00000135953	-0.000222198	5.57649e-08
ENSG00000174437	-0.000268	5.81286e-08
ENSG00000103507	-0.000183548	6.11622e-08
ENSG00000047578	0.000249798	6.21593e-08
ENSG00000106246	0.000259024	6.71048e-08
ENSG00000178966	-0.000201557	6.86461e-08
ENSG00000162910	0.000292031	7.0647e-08
ENSG00000140795	-0.00021792	7.08764e-08
ENSG00000100297	-0.000203775	7.29597e-08
ENSG00000165655	0.000347129	7.73298e-08
ENSG00000114124	-0.000228201	8.12677e-08
ENSG00000100564	0.000344037	8.59344e-08
ENSG00000144589	0.000348453	8.76862e-08
ENSG00000113790	-0.000279086	9.07197e-08
ENSG00000106479	0.000384698	9.53655e-08
ENSG00000124574	0.000286522	1.02152e-07
ENSG00000070915	-0.000198392	1.0603e-07
ENSG00000075624	0.000292462	1.11822e-07
ENSG00000131748	0.000361852	1.12003e-07
ENSG00000213445	0.000307071	1.29316e-07
ENSG00000122026	0.0003836	1.32472e-07
ENSG00000181789	-0.000246817	1.75685e-07
ENSG00000138190	-0.000303648	2.22742e-07
ENSG00000006025	0.000290474	3.1845e-07
ENSG00000180089	0.000324558	3.27473e-07
ENSG00000206527	-0.000190255	3.31978e-07
ENSG00000081154	0.000258813	4.45066e-07
ENSG00000188158	0.000259941	4.80778e-07
ENSG00000140859	0.000251548	4.91697e-07
ENSG00000137955	0.00034528	5.02061e-07
ENSG00000142694	0.000338488	5.30389e-07
ENSG00000114933	0.000456377	6.54464e-07
ENSG00000203950	0.000259668	6.84333e-07
ENSG00000100227	-0.000209647	7.98448e-07
ENSG00000171863	0.000375585	1.05571e-06
ENSG00000198728	-0.000243901	1.30627e-06
ENSG00000175455	0.000467567	1.37276e-06
ENSG00000198954	-0.000195387	1.88039e-06
ENSG00000048140	0.000292574	2.06021e-06
ENSG00000175283	-0.000204708	2.43689e-06
ENSG00000073969	-0.000279977	2.62817e-06
ENSG00000103005	0.000256732	2.65325e-06
ENSG00000185245	-0.000334141	2.90678e-06
ENSG00000082293	-0.000267694	3.26441e-06
ENSG00000103249	0.000317621	3.54599e-06
ENSG00000084623	0.000294725	3.71513e-06
ENSG00000169660	0.000395145	3.90251e-06
ENSG00000171960	0.000246545	4.12291e-06
ENSG00000128989	-0.000305837	4.7543e-06
ENSG00000109046	0.00059759	4.82865e-06
ENSG00000185432	-0.000201771	5.00933e-06
ENSG00000100897	-0.000226599	5.39209e-06
ENSG00000205143	-0.000180748	5.58742e-06
ENSG00000084070	-0.000248114	5.6533e-06
ENSG00000102901	0.000440646	5.83418e-06
ENSG00000118971	0.000423839	6.01397e-06
ENSG00000136436	-0.00027459	6.23329e-06
ENSG00000106245	0.000366095	6.27756e-06
ENSG00000185651	0.000291076	6.29708e-06
ENSG00000182902	0.000349363	6.51498e-06
ENSG00000088881	0.000270825	6.75058e-06
ENSG00000185112	-0.000190796	6.83706e-06
ENSG00000197714	0.000315151	7.83177e-06
ENSG00000123066	0.000356663	7.98408e-06
ENSG00000186577	0.000319862	8.25882e-06
ENSG00000136868	-0.000265156	8.94535e-06
ENSG00000166166	0.000375519	9.7934e-06
ENSG00000166333	0.000292367	1.03041e-05
ENSG00000175213	-0.000180846	1.03873e-05
ENSG00000105136	0.000354711	1.14923e-05
ENSG00000161010	0.000261792	1.19398e-05
ENSG00000160813	0.000261594	1.3702e-05
ENSG00000119729	0.00030813	1.42721e-05
ENSG00000163660	0.000397518	1.48849e-05
ENSG00000136444	0.000245861	1.6554e-05
ENSG00000156398	-0.000250225	1.70336e-05
ENSG00000182944	-0.000183518	1.77462e-05
ENSG00000111540	-0.000212075	1.78632e-05
ENSG00000255152	0.000385443	2.27367e-05
ENSG00000185917	0.000414434	2.35724e-05
ENSG00000189114	-0.000218173	2.65457e-05
ENSG00000101150	0.000588873	2.83555e-05
ENSG00000171793	0.000376906	3.44641e-05
ENSG00000116213	0.000283815	3.88729e-05
ENSG00000141002	-0.000239606	3.98594e-05
ENSG00000103495	-0.00030603	4.75868e-05
ENSG00000135185	0.000437158	8.04592e-05
ENSG00000171867	0.000245738	8.25918e-05
ENSG00000144713	0.000257435	9.51197e-05

## Sheet: Table S8
Table S8: High-attribution lncRNA genes
Gene	Median-Attributions	Corrected P-values (FDR <= 1%)
ENSG00000272734	0.00207699	1.91313e-293
ENSG00000268390	0.000881636	1.41309e-281
ENSG00000230590	0.00117666	1.77027e-281
ENSG00000225975	0.000823105	1.74614e-266
ENSG00000179406	0.000701706	1.21006e-262
ENSG00000259773	-0.00187188	1.09613e-259
ENSG00000246985	0.000790178	1.01845e-246
ENSG00000230258	-0.00155707	3.18802e-241
ENSG00000276846	0.000985716	6.02453e-240
ENSG00000263923	0.00141548	1.00713e-231
ENSG00000245598	0.000709329	6.94857e-231
ENSG00000267177	-0.000994766	1.08821e-229
ENSG00000272690	0.00149379	2.63661e-227
ENSG00000228709	0.000547155	1.21139e-225
ENSG00000203362	-0.000637231	2.00314e-225
ENSG00000245146	0.000942137	7.56018e-225
ENSG00000265413	0.000853717	1.03658e-223
ENSG00000271880	0.000590411	5.62342e-222
ENSG00000236532	0.000638578	1.10391e-221
ENSG00000258744	-0.00056496	5.09118e-221
ENSG00000227374	0.000743516	1.58572e-220
ENSG00000234396	0.000647722	8.45555e-220
ENSG00000232104	0.000960346	1.11207e-219
ENSG00000227355	0.000752298	1.5419e-219
ENSG00000259672	0.000988485	3.79285e-219
ENSG00000245552	0.00137038	5.69869e-219
ENSG00000259363	0.00070442	1.43197e-218
ENSG00000262903	0.000983461	1.26169e-217
ENSG00000246090	0.00142735	3.95134e-217
ENSG00000256546	0.000737871	3.85362e-216
ENSG00000259244	0.000661566	9.77891e-216
ENSG00000273328	0.000859995	2.01555e-215
ENSG00000241679	0.000691712	8.88409e-214
ENSG00000269486	0.000845002	2.03489e-213
ENSG00000233922	0.000758599	2.76128e-213
ENSG00000242474	0.00058451	4.36612e-212
ENSG00000267322	0.00146455	4.6888e-212
ENSG00000227533	0.000932302	3.6819e-210
ENSG00000228923	0.000849761	3.90639e-210
ENSG00000277449	0.000760618	1.66831e-209
ENSG00000231768	0.000635347	3.36922e-209
ENSG00000226542	0.00144562	3.49341e-209
ENSG00000237298	0.000786996	3.93995e-208
ENSG00000235523	-0.000686751	2.50748e-206
ENSG00000261659	-0.00127232	3.37039e-206
ENSG00000249085	0.000586101	7.39945e-205
ENSG00000255160	-0.0012804	1.92483e-203
ENSG00000276724	0.0011993	3.58746e-203
ENSG00000223834	0.000737266	7.18745e-203
ENSG00000259563	-0.000704546	5.69242e-202
ENSG00000237595	0.00081558	3.22395e-199
ENSG00000226471	0.000733576	7.59919e-199
ENSG00000277701	0.000895783	2.73144e-198
ENSG00000225811	0.000605888	4.83099e-198
ENSG00000269956	0.000894385	1.1698e-197
ENSG00000270108	0.00128442	1.8009e-197
ENSG00000266013	0.000647791	1.93901e-197
ENSG00000262313	0.000845906	8.0356e-197
ENSG00000233527	0.000714251	1.23761e-196
ENSG00000230401	-0.000770028	1.96375e-196
ENSG00000273148	0.00082037	1.41082e-195
ENSG00000258556	0.000662652	3.79811e-195
ENSG00000244198	0.000604384	6.96986e-195
ENSG00000232160	0.000584106	1.48827e-194
ENSG00000256433	0.000770108	1.81406e-194
ENSG00000272970	0.000679056	3.70472e-194
ENSG00000229308	0.000951458	1.9391e-193
ENSG00000255328	0.000586407	2.0014e-193
ENSG00000272927	0.000843966	4.62862e-193
ENSG00000236017	0.000553616	1.59095e-192
ENSG00000230606	0.000759095	4.78822e-192
ENSG00000272243	0.00125545	2.84696e-191
ENSG00000251141	0.00087245	3.75467e-191
ENSG00000234936	0.000874998	4.90183e-191
ENSG00000249349	-0.000525578	1.25976e-190
ENSG00000278467	0.000920479	7.89083e-189
ENSG00000248757	0.000869967	1.08682e-188
ENSG00000236819	0.000550817	1.88567e-188
ENSG00000250643	0.00108014	1.92322e-187
ENSG00000226497	-0.0017008	2.27382e-187
ENSG00000231770	0.00118345	4.1779e-187
ENSG00000259520	-0.000541574	9.84537e-187
ENSG00000276505	0.000774587	1.32486e-186
ENSG00000228280	0.00136851	1.53102e-186
ENSG00000248783	-0.000712807	1.62312e-186
ENSG00000241288	0.0011141	2.0999e-186
ENSG00000234772	0.000954673	6.77348e-186
ENSG00000260859	0.00158463	4.50057e-185
ENSG00000243187	0.00157649	4.52014e-185
ENSG00000197813	0.000637067	1.08714e-184
ENSG00000269895	0.00116598	4.28032e-184
ENSG00000180769	0.000610458	5.74948e-184
ENSG00000251413	-0.000762262	8.09803e-184
ENSG00000267696	0.00117918	1.12989e-183
ENSG00000263011	-0.000961258	3.17643e-183
ENSG00000237400	0.000730979	3.78354e-183
ENSG00000153363	0.000578896	5.51662e-183
ENSG00000268836	-0.000622989	9.38634e-183
ENSG00000271009	0.00105395	1.20239e-182
ENSG00000269397	0.000656135	1.54215e-182
ENSG00000253369	0.000611485	1.97788e-182
ENSG00000267272	0.000606271	4.37135e-182
ENSG00000251562	0.0012799	6.75544e-182
ENSG00000249846	0.000800582	1.33259e-181
ENSG00000254287	-0.00101608	2.70275e-181
ENSG00000234684	0.000694426	3.03516e-181
ENSG00000266904	0.000739078	3.43468e-181
ENSG00000247708	0.000859004	4.28488e-181
ENSG00000245750	-0.000666366	5.54398e-181
ENSG00000224675	-0.000599349	3.29751e-180
ENSG00000238184	0.000590888	6.03979e-180
ENSG00000272043	-0.000519386	1.06611e-179
ENSG00000262772	-0.000414038	1.19506e-179
ENSG00000234647	-0.000780647	1.86015e-179
ENSG00000244706	0.00123409	1.99385e-179
ENSG00000231346	0.000881786	4.44274e-179
ENSG00000214922	0.000859978	4.91374e-179
ENSG00000253986	-0.000735555	4.91374e-179
ENSG00000215067	0.000650949	4.91374e-179
ENSG00000273221	0.000770569	1.42873e-178
ENSG00000271199	-0.000348021	1.74277e-178
ENSG00000248319	0.00118762	7.23066e-178
ENSG00000264188	-0.000549448	9.54212e-178
ENSG00000283635	-0.000560555	1.31477e-177
ENSG00000269694	-0.000994034	2.3416e-177
ENSG00000267280	0.000859603	3.29972e-177
ENSG00000234771	-0.000470613	6.22403e-177
ENSG00000248240	0.00127524	2.0495e-176
ENSG00000231999	0.000898719	2.06309e-176
ENSG00000272354	-0.000751337	3.52311e-176
ENSG00000271590	0.000729393	5.31143e-176
ENSG00000260351	-0.00111921	7.88164e-176
ENSG00000232931	0.000610424	1.27691e-175
ENSG00000276649	0.000817337	1.97891e-175
ENSG00000267395	0.00072485	2.18513e-175
ENSG00000236081	-0.00193595	2.34355e-175
ENSG00000226699	0.00117839	2.64034e-175
ENSG00000232284	0.0010045	3.04621e-175
ENSG00000242242	0.000531047	3.84028e-175
ENSG00000230699	0.000635919	6.53109e-175
ENSG00000228863	0.000808366	1.06412e-174
ENSG00000222012	0.000869014	4.83489e-174
ENSG00000254911	0.000773582	9.48546e-174
ENSG00000259130	0.00115198	2.88815e-173
ENSG00000196167	0.00101456	3.78236e-173
ENSG00000224238	0.00150972	5.02683e-173
ENSG00000273258	0.000773652	9.14607e-173
ENSG00000246662	0.000575332	1.27914e-172
ENSG00000226328	0.000823076	1.50911e-172
ENSG00000272444	0.000869993	2.53831e-172
ENSG00000254389	0.000531818	2.91689e-172
ENSG00000204971	0.000613042	4.73548e-172
ENSG00000235840	-0.000704208	6.39084e-172
ENSG00000236673	0.000557598	7.84869e-172
ENSG00000236385	-0.000852173	9.83551e-172
ENSG00000212663	-0.001239	1.38869e-171
ENSG00000224687	0.000594117	1.73621e-171
ENSG00000257407	-0.000536867	1.84369e-171
ENSG00000272465	-0.000834334	3.72334e-171
ENSG00000230390	0.000829285	5.56432e-171
ENSG00000261140	-0.000555234	6.86388e-171
ENSG00000231683	0.00150939	1.38006e-170
ENSG00000272078	0.000577339	1.50977e-170
ENSG00000278434	0.00071763	2.62074e-170
ENSG00000283064	-0.000363564	2.93594e-170
ENSG00000227893	-0.000858103	3.70264e-170
ENSG00000277232	0.000751492	4.27381e-170
ENSG00000230400	-0.000655019	4.48692e-170
ENSG00000248079	0.000551431	4.75326e-170
ENSG00000267871	0.000644175	4.82837e-170
ENSG00000240032	0.000704472	6.43855e-170
ENSG00000233178	0.000760099	9.16056e-170
ENSG00000225361	-0.000357558	1.62746e-169
ENSG00000254420	-0.000654567	1.64687e-169
ENSG00000230703	-0.00163114	1.64687e-169
ENSG00000262115	-0.000672353	2.35099e-169
ENSG00000238164	0.000589447	3.28112e-169
ENSG00000224066	0.00087425	3.58159e-169
ENSG00000245498	0.000598434	6.21662e-169
ENSG00000237009	0.000840042	6.27902e-169
ENSG00000273989	0.000804214	7.2654e-169
ENSG00000247402	-0.00134287	1.10895e-168
ENSG00000261173	0.00118492	1.58601e-168
ENSG00000233695	0.00110907	1.77908e-168
ENSG00000273297	0.000753432	5.29338e-168
ENSG00000257509	0.000686887	5.47827e-168
ENSG00000232995	0.000620705	1.4805e-167
ENSG00000271234	0.0019712	1.94984e-167
ENSG00000213963	0.000992875	2.28329e-167
ENSG00000269235	0.000727563	2.37923e-167
ENSG00000223745	0.000627726	3.55544e-167
ENSG00000226686	0.000546244	9.175e-167
ENSG00000241769	0.00126164	1.35017e-166
ENSG00000254966	0.000614187	1.57742e-166
ENSG00000280169	0.000737889	2.74646e-166
ENSG00000277831	0.000698887	3.18093e-166
ENSG00000275734	0.000738331	8.42006e-166
ENSG00000272168	0.000688529	1.07099e-165
ENSG00000272660	-0.00123708	1.41986e-165
ENSG00000230492	-0.000345674	2.49845e-165
ENSG00000242522	0.000689	2.62171e-165
ENSG00000272692	0.000645968	3.28959e-165
ENSG00000214039	-0.000711393	1.02654e-164
ENSG00000226994	-0.000759018	1.03806e-164
ENSG00000260242	0.00116562	1.76143e-164
ENSG00000268739	0.000686997	5.67946e-164
ENSG00000253106	-0.000452873	1.1317e-163
ENSG00000256628	0.000657669	1.56255e-163
ENSG00000259972	0.000637704	1.57914e-163
ENSG00000228878	0.000571828	1.86176e-163
ENSG00000242759	0.000658609	2.80824e-163
ENSG00000244625	0.000666918	4.60605e-163
ENSG00000272787	0.000549489	5.132e-163
ENSG00000255491	0.00119945	1.0706e-162
ENSG00000237310	0.000711302	1.78115e-162
ENSG00000272489	0.000674803	1.87329e-162
ENSG00000248747	-0.000536514	2.17329e-162
ENSG00000270959	0.000755797	3.29034e-162
ENSG00000261390	0.000644608	4.05719e-162
ENSG00000228750	-0.000629612	4.70245e-162
ENSG00000236711	0.000544508	5.48385e-162
ENSG00000261064	0.00081718	7.04809e-162
ENSG00000235151	0.000553712	9.62941e-162
ENSG00000254338	0.000776176	1.02011e-161
ENSG00000264016	0.000626106	1.02954e-161
ENSG00000258172	0.000662024	1.48278e-161
ENSG00000235091	-0.000366183	2.15131e-161
ENSG00000231829	0.000589951	2.58685e-161
ENSG00000267498	0.00062044	8.79797e-161
ENSG00000264015	-0.00143638	1.00685e-160
ENSG00000228010	-0.000513966	1.41218e-160
ENSG00000262001	0.000537079	3.28532e-160
ENSG00000280683	0.00101058	3.50666e-160
ENSG00000272537	0.00063386	5.9112e-160
ENSG00000272057	0.000922833	6.97948e-160
ENSG00000272024	-0.000449126	1.20502e-159
ENSG00000273142	0.000658637	1.25602e-159
ENSG00000255372	-0.00093379	1.39467e-159
ENSG00000229521	0.00231565	2.36846e-159
ENSG00000235450	0.00106614	3.43962e-159
ENSG00000235123	-0.000581728	1.11051e-158
ENSG00000272440	-0.000389442	1.24945e-158
ENSG00000247728	0.000645759	1.56744e-158
ENSG00000264078	-0.000617012	1.57731e-158
ENSG00000255191	-0.000705456	1.80526e-158
ENSG00000280594	0.000624543	3.66821e-158
ENSG00000247809	0.000650265	4.42779e-158
ENSG00000237877	0.000862762	5.16523e-158
ENSG00000259732	0.000575339	1.46657e-157
ENSG00000259764	-0.000781817	1.71801e-157
ENSG00000260572	0.00093601	4.50674e-157
ENSG00000214870	-0.000404495	5.26956e-157
ENSG00000266835	0.000638326	5.41087e-157
ENSG00000225417	0.00071733	7.6078e-157
ENSG00000242622	0.00107203	8.00488e-157
ENSG00000276071	0.000788648	8.93733e-157
ENSG00000272438	0.000564992	1.08871e-156
ENSG00000231944	0.000901806	2.45159e-156
ENSG00000243193	-0.00071613	2.63517e-156
ENSG00000261645	0.000994054	3.94567e-156
ENSG00000257989	-0.000637146	4.70725e-156
ENSG00000257431	-0.000559759	8.73872e-156
ENSG00000251533	0.000665233	1.33459e-155
ENSG00000250358	0.00135232	1.49069e-155
ENSG00000259775	0.000683125	1.52361e-155
ENSG00000241593	0.000774735	1.77229e-155
ENSG00000225173	-0.000458797	3.85763e-155
ENSG00000261404	0.000612034	5.83874e-155
ENSG00000226996	-0.000374602	9.43516e-155
ENSG00000225822	0.001335	9.92707e-155
ENSG00000273387	0.000533806	1.01726e-154
ENSG00000204666	0.000567561	1.24795e-154
ENSG00000231028	0.000748284	1.83571e-154
ENSG00000242539	-0.000391236	1.85953e-154
ENSG00000267249	-0.000512971	3.32623e-154
ENSG00000225731	-0.000589054	4.08452e-154
ENSG00000256802	-0.000505064	5.42538e-154
ENSG00000251075	0.000540886	5.87115e-154
ENSG00000260430	-0.00051765	7.27415e-154
ENSG00000227888	0.000764572	7.53679e-154
ENSG00000219665	0.000887776	9.32433e-154
ENSG00000235024	-0.000640384	1.02714e-153
ENSG00000271780	0.000805462	1.02714e-153
ENSG00000269930	0.000683635	1.49334e-153
ENSG00000223704	0.000804783	1.53784e-153
ENSG00000229654	0.00107495	2.16377e-153
ENSG00000259652	0.00153608	2.32786e-153
ENSG00000232748	-0.000878997	2.51638e-153
ENSG00000245317	0.000614852	2.78819e-153
ENSG00000258378	-0.000590512	3.01468e-153
ENSG00000276527	0.000991647	6.11041e-153
ENSG00000215866	-0.000389234	1.0252e-152
ENSG00000269892	0.000781234	1.32294e-152
ENSG00000248027	0.000632804	1.66181e-152
ENSG00000272702	0.000737466	1.94772e-152
ENSG00000229116	0.000587257	2.11487e-152
ENSG00000258081	-0.000707251	2.27489e-152
ENSG00000274598	0.00125725	3.89088e-152
ENSG00000277744	0.000743857	5.93129e-152
ENSG00000276570	0.0006813	6.84131e-152
ENSG00000267523	-0.000399265	7.41123e-152
ENSG00000234626	0.0010946	1.41056e-151
ENSG00000267627	-0.00259257	1.71322e-151
ENSG00000232855	0.000981608	2.21342e-151
ENSG00000255495	0.000528025	2.70318e-151
ENSG00000247151	0.000571603	3.09017e-151
ENSG00000241180	-0.000454517	3.3852e-151
ENSG00000248539	-0.000661317	3.41324e-151
ENSG00000251136	0.000713458	3.44267e-151
ENSG00000267152	0.00061092	4.48939e-151
ENSG00000214293	0.000605714	5.1539e-151
ENSG00000227210	0.0005873	5.27126e-151
ENSG00000261519	-0.000457464	1.63328e-150
ENSG00000272746	0.000706408	3.77872e-150
ENSG00000237886	0.00060775	3.79759e-150
ENSG00000265844	-0.000400671	4.06932e-150
ENSG00000272620	0.000569017	4.57325e-150
ENSG00000263400	0.000649769	6.79628e-150
ENSG00000235884	0.000634808	8.43512e-150
ENSG00000281691	-0.000566304	8.46201e-150
ENSG00000247287	0.000674745	1.20366e-149
ENSG00000253320	0.000583956	1.56779e-149
ENSG00000272922	0.000755001	1.73272e-149
ENSG00000271788	-0.000411356	1.89957e-149
ENSG00000248668	0.000531851	1.97485e-149
ENSG00000272908	-0.000748075	3.73777e-149
ENSG00000258945	0.000614646	4.75289e-149
ENSG00000259762	0.000537171	4.76859e-149
ENSG00000261251	0.000671417	4.82375e-149
ENSG00000277130	0.00121266	6.65266e-149
ENSG00000278112	0.000628509	1.23252e-148
ENSG00000268615	0.00170281	1.74975e-148
ENSG00000235724	0.000596101	2.10549e-148
ENSG00000230735	0.00128102	2.42301e-148
ENSG00000231680	-0.000572043	2.53081e-148
ENSG00000263080	-0.0003785	2.76202e-148
ENSG00000257660	-0.000448344	3.41364e-148
ENSG00000233485	-0.000551559	4.6432e-148
ENSG00000233538	-0.000889218	5.59031e-148
ENSG00000245322	0.00100556	2.045e-147
ENSG00000272316	0.000646468	2.24814e-147
ENSG00000258977	-0.000767738	2.33868e-147
ENSG00000197332	0.000636308	2.73625e-147
ENSG00000254991	-0.00133465	3.08747e-147
ENSG00000254138	0.000704455	3.19484e-147
ENSG00000259617	0.000599022	3.61135e-147
ENSG00000239665	0.000662871	4.06997e-147
ENSG00000250303	0.000679186	4.2628e-147
ENSG00000259275	0.000750229	5.46298e-147
ENSG00000206573	0.000872847	5.52741e-147
ENSG00000260509	0.000861974	8.86736e-147
ENSG00000245888	0.00069745	8.98157e-147
ENSG00000226386	0.00110393	9.37947e-147
ENSG00000235172	0.000558497	1.20079e-146
ENSG00000250186	-0.000395857	1.64317e-146
ENSG00000276997	0.000979728	2.24886e-146
ENSG00000232896	-0.00210368	2.29951e-146
ENSG00000227963	-0.000545601	2.57928e-146
ENSG00000261302	0.000658965	3.48708e-146
ENSG00000237361	-0.000494318	6.74539e-146
ENSG00000267130	0.000788374	6.86733e-146
ENSG00000244055	0.000555135	6.90732e-146
ENSG00000231609	0.000552469	1.04305e-145
ENSG00000253334	-0.000749284	1.1427e-145
ENSG00000257268	-0.000746895	1.24115e-145
ENSG00000120664	0.000531458	1.32492e-145
ENSG00000245532	0.000819925	1.75984e-145
ENSG00000276984	0.000568892	1.78269e-145
ENSG00000248634	-0.000819676	1.8945e-145
ENSG00000228208	-0.00134191	2.45471e-145
ENSG00000227110	0.000650148	2.60165e-145
ENSG00000245849	0.000713988	2.99516e-145
ENSG00000273245	0.000700739	5.09519e-145
ENSG00000235703	0.000733082	5.71761e-145
ENSG00000280356	-0.000384235	1.3769e-144
ENSG00000277662	0.000883747	2.85308e-144
ENSG00000267605	0.000590939	4.2997e-144
ENSG00000215769	0.000776301	4.41767e-144
ENSG00000273329	0.000845361	5.07892e-144
ENSG00000270562	0.000737431	5.86915e-144
ENSG00000261366	0.00071682	6.98062e-144
ENSG00000251615	0.000555501	1.22069e-143
ENSG00000166917	-0.000754149	1.27575e-143
ENSG00000269148	-0.000724505	1.39185e-143
ENSG00000260115	-0.000773409	1.52263e-143
ENSG00000261083	0.000689622	1.76515e-143
ENSG00000222035	-0.000362231	2.16856e-143
ENSG00000227704	0.000915646	4.18415e-143
ENSG00000230138	-0.00046375	4.87317e-143
ENSG00000279873	0.00113843	5.24133e-143
ENSG00000274565	0.000700177	6.47715e-143
ENSG00000233237	0.000913338	6.73986e-143
ENSG00000260740	-0.00073173	7.74004e-143
ENSG00000255118	-0.000656973	1.11193e-142
ENSG00000255775	0.000732622	1.14316e-142
ENSG00000261447	0.000645066	1.20525e-142
ENSG00000255337	0.000671874	1.27965e-142
ENSG00000268746	-0.000350883	1.67298e-142
ENSG00000236514	0.000558253	1.72193e-142
ENSG00000224043	-0.000506837	1.75315e-142
ENSG00000273792	0.000600235	3.95282e-142
ENSG00000266171	-0.000579933	4.11305e-142
ENSG00000250999	-0.000675525	9.60618e-142
ENSG00000232828	-0.000801423	2.07091e-141
ENSG00000273368	0.000604949	2.48747e-141
ENSG00000261082	-0.000870192	2.78103e-141
ENSG00000223821	-0.000670097	3.69681e-141
ENSG00000268751	0.000628439	4.49658e-141
ENSG00000250850	-0.000689356	4.69378e-141
ENSG00000282390	-0.000465804	7.94327e-141
ENSG00000273064	0.000849725	8.58531e-141
ENSG00000229331	-0.00083758	9.61353e-141
ENSG00000262920	-0.000787007	1.84233e-140
ENSG00000260988	0.000718967	1.93076e-140
ENSG00000260763	-0.000566256	3.72874e-140
ENSG00000229196	-0.000454716	4.92603e-140
ENSG00000261480	0.000842107	5.10836e-140
ENSG00000255343	0.00117086	5.24125e-140
ENSG00000227540	0.000662231	7.28467e-140
ENSG00000269054	0.000593571	7.36508e-140
ENSG00000220161	-0.000347817	9.03475e-140
ENSG00000235120	-0.000677521	9.35832e-140
ENSG00000260871	-0.000512275	1.15601e-139
ENSG00000247137	0.000848881	1.29581e-139
ENSG00000272657	-0.000386573	1.57473e-139
ENSG00000224099	-0.000508575	1.58899e-139
ENSG00000230928	0.000748696	1.79601e-139
ENSG00000261997	0.000987963	1.9037e-139
ENSG00000229214	-0.000528503	2.02408e-139
ENSG00000258457	-0.000344122	2.43872e-139
ENSG00000276063	0.000743651	2.46968e-139
ENSG00000266498	0.000916888	2.77352e-139
ENSG00000267365	0.000533718	3.22558e-139
ENSG00000234352	0.000935315	4.1222e-139
ENSG00000247121	0.000554492	4.8964e-139
ENSG00000205885	0.000665276	5.62593e-139
ENSG00000278698	0.00095572	8.88621e-139
ENSG00000247572	-0.000448449	9.15712e-139
ENSG00000251311	-0.000486687	9.83388e-139
ENSG00000234083	-0.000681498	1.92267e-138
ENSG00000278784	0.000746075	2.0919e-138
ENSG00000230587	0.000653211	2.79246e-138
ENSG00000253844	-0.000380565	4.52723e-138
ENSG00000230319	-0.00071345	8.4178e-138
ENSG00000272192	-0.000361527	9.56043e-138
ENSG00000278484	0.000612262	1.08734e-137
ENSG00000240137	0.000628639	1.20594e-137
ENSG00000256650	0.000754431	1.41473e-137
ENSG00000271869	0.000750288	2.13166e-137
ENSG00000232973	0.00103177	2.1751e-137
ENSG00000262728	0.000720385	2.28713e-137
ENSG00000263709	0.0015401	2.4092e-137
ENSG00000258760	-0.000972848	2.57694e-137
ENSG00000281392	0.00108609	4.25598e-137
ENSG00000261730	0.000709533	4.58025e-137
ENSG00000224506	0.000722668	6.5432e-137
ENSG00000224251	0.000691685	7.37811e-137
ENSG00000255363	0.000628354	7.83935e-137
ENSG00000257277	0.000672107	8.44539e-137
ENSG00000261266	-0.000364122	1.05707e-136
ENSG00000265666	-0.000595988	1.15327e-136
ENSG00000262319	0.000544513	1.48191e-136
ENSG00000266651	-0.000524009	1.89828e-136
ENSG00000261043	0.00101019	1.91483e-136
ENSG00000258912	0.00101969	2.42714e-136
ENSG00000204904	-0.000382968	2.44798e-136
ENSG00000274248	0.000717677	3.22667e-136
ENSG00000253372	0.000542646	3.66681e-136
ENSG00000228397	-0.000476949	4.71934e-136
ENSG00000228742	0.000675307	5.62371e-136
ENSG00000273313	0.00107385	5.64349e-136
ENSG00000267048	0.000587725	5.97951e-136
ENSG00000254718	0.000987987	8.6931e-136
ENSG00000238266	0.000659858	8.81897e-136
ENSG00000229127	0.000940984	1.23712e-135
ENSG00000267077	-0.000792603	1.46969e-135
ENSG00000245573	0.000535793	1.53433e-135
ENSG00000272839	-0.000756237	2.54894e-135
ENSG00000251409	0.00057859	2.8455e-135
ENSG00000253125	-0.000818383	4.95804e-135
ENSG00000272279	0.000662843	6.08376e-135
ENSG00000253116	-0.000779576	7.45107e-135
ENSG00000259717	0.00069825	7.55918e-135
ENSG00000253880	-0.000654275	8.50056e-135
ENSG00000224810	0.000567129	8.68935e-135
ENSG00000276934	0.000745921	9.85038e-135
ENSG00000250198	0.00071969	1.01178e-134
ENSG00000272735	0.000538141	1.06665e-134
ENSG00000231560	0.000560471	1.32317e-134
ENSG00000244558	0.000565809	1.39656e-134
ENSG00000272699	0.000568651	1.819e-134
ENSG00000279418	0.000544413	2.19126e-134
ENSG00000260052	0.000566253	4.34748e-134
ENSG00000258001	-0.00135534	5.18174e-134
ENSG00000254587	-0.000605944	5.47483e-134
ENSG00000228973	0.000788325	5.8919e-134
ENSG00000256092	0.00058902	6.31272e-134
ENSG00000269815	-0.000348312	6.58362e-134
ENSG00000272720	0.000592108	6.91533e-134
ENSG00000260695	0.00120011	6.92645e-134
ENSG00000259694	0.000735332	8.92994e-134
ENSG00000236499	-0.000555478	9.74324e-134
ENSG00000272791	0.000593051	9.77276e-134
ENSG00000256298	-0.0010448	1.27647e-133
ENSG00000249740	0.000825809	1.53701e-133
ENSG00000278493	0.000735738	1.63708e-133
ENSG00000261742	-0.000523141	1.96058e-133
ENSG00000267662	0.000828238	2.07268e-133
ENSG00000231969	0.000644498	2.07268e-133
ENSG00000276334	0.000677108	2.35982e-133
ENSG00000246016	-0.000996848	2.73216e-133
ENSG00000224691	-0.000455742	2.91933e-133
ENSG00000259222	-0.000557972	4.46123e-133
ENSG00000254409	-0.000494335	6.12247e-133
ENSG00000224533	0.00105023	7.03038e-133
ENSG00000245067	0.000577617	1.10169e-132
ENSG00000228151	-0.000497272	1.46649e-132
ENSG00000230658	0.000622604	1.52359e-132
ENSG00000226822	0.000946725	1.87082e-132
ENSG00000267283	0.000728123	2.30814e-132
ENSG00000267011	-0.000453189	2.7033e-132
ENSG00000241520	-0.000583155	2.88517e-132
ENSG00000267510	-0.000431764	3.40312e-132
ENSG00000281344	0.00117256	3.58075e-132
ENSG00000229591	0.000783948	6.19492e-132
ENSG00000272894	0.000533175	7.9111e-132
ENSG00000185332	-0.000503937	8.74322e-132
ENSG00000264007	0.000686223	9.30717e-132
ENSG00000204277	-0.000927904	1.16282e-131
ENSG00000269303	-0.000375494	1.19976e-131
ENSG00000234072	0.000765089	1.98712e-131
ENSG00000264968	0.000735226	2.07565e-131
ENSG00000223812	0.00106638	2.33998e-131
ENSG00000266120	0.000552488	2.46171e-131
ENSG00000236144	0.000988548	2.74515e-131
ENSG00000264701	-0.00115473	4.67462e-131
ENSG00000230002	0.000690999	6.67453e-131
ENSG00000277182	-0.000459592	7.50862e-131
ENSG00000259941	-0.00133253	8.89115e-131
ENSG00000241220	0.000631474	1.10629e-130
ENSG00000281358	0.00054668	1.42083e-130
ENSG00000277215	-0.000702079	1.55939e-130
ENSG00000224281	0.000620607	1.56346e-130
ENSG00000274828	0.00093135	1.6817e-130
ENSG00000271576	0.00064475	2.26982e-130
ENSG00000270133	-0.000355569	2.69467e-130
ENSG00000228140	-0.0008678	2.82272e-130
ENSG00000273406	-0.000765068	3.21298e-130
ENSG00000222020	0.000829962	3.79647e-130
ENSG00000281026	0.000577507	3.93372e-130
ENSG00000225889	0.00136736	4.12711e-130
ENSG00000230300	0.0015413	5.16829e-130
ENSG00000276704	0.000872426	5.17317e-130
ENSG00000204754	0.00054268	5.69718e-130
ENSG00000269973	-0.000392212	8.08121e-130
ENSG00000254577	0.000723901	1.04892e-129
ENSG00000258203	-0.000908871	1.36975e-129
ENSG00000267078	0.000900116	1.72058e-129
ENSG00000260683	-0.000828263	2.89519e-129
ENSG00000267100	0.000802263	3.06959e-129
ENSG00000257275	-0.0009549	3.27087e-129
ENSG00000229401	-0.000578878	4.59572e-129
ENSG00000259426	-0.000345088	1.08857e-128
ENSG00000250538	0.000582864	1.12708e-128
ENSG00000204117	-0.000820076	3.32866e-128
ENSG00000233828	0.00108822	3.41614e-128
ENSG00000254477	-0.000403161	3.45893e-128
ENSG00000273314	0.000756111	3.76255e-128
ENSG00000258891	-0.000437007	5.96048e-128
ENSG00000267440	-0.000498787	8.5466e-128
ENSG00000262362	-0.000510905	9.94425e-128
ENSG00000272858	0.000839305	1.03114e-127
ENSG00000268754	0.000781389	1.51429e-127
ENSG00000282556	0.00120287	1.77186e-127
ENSG00000254154	0.000596987	1.81272e-127
ENSG00000254554	0.000542859	2.04942e-127
ENSG00000276809	0.000575997	2.1513e-127
ENSG00000258792	-0.000823079	2.4833e-127
ENSG00000231728	0.000626876	2.5817e-127
ENSG00000214188	0.000798319	2.66824e-127
ENSG00000259293	-0.00111541	4.59326e-127
ENSG00000253554	0.00112893	5.14928e-127
ENSG00000267121	-0.000792207	6.23831e-127
ENSG00000276255	0.000741814	9.6819e-127
ENSG00000258256	-0.000700484	1.08638e-126
ENSG00000271427	0.000561873	1.17736e-126
ENSG00000227630	-0.000363654	1.24611e-126
ENSG00000266126	0.000708987	1.71065e-126
ENSG00000226026	0.0010782	1.96847e-126
ENSG00000235480	-0.000685035	2.15596e-126
ENSG00000277142	0.000668114	2.41689e-126
ENSG00000259124	-0.000335614	2.73257e-126
ENSG00000226308	-0.000485247	2.75194e-126
ENSG00000242516	0.000602027	3.06591e-126
ENSG00000231646	0.000661164	3.12579e-126
ENSG00000204282	-0.000418321	3.35665e-126
ENSG00000273447	0.000538462	3.84184e-126
ENSG00000255921	-0.000630671	6.46561e-126
ENSG00000259223	0.000917109	7.61524e-126
ENSG00000270049	0.000535624	7.97666e-126
ENSG00000233191	-0.000672607	9.57612e-126
ENSG00000254484	0.000777381	1.3046e-125
ENSG00000227467	0.00102806	1.35048e-125
ENSG00000224897	0.000560942	1.83825e-125
ENSG00000228395	-0.000524269	3.2292e-125
ENSG00000268199	-0.000588651	6.69803e-125
ENSG00000238113	0.000662874	1.01266e-124
ENSG00000236078	0.000532749	1.24839e-124
ENSG00000259986	-0.000538224	1.30313e-124
ENSG00000263272	0.000596897	1.45211e-124
ENSG00000251081	0.000596141	1.5754e-124
ENSG00000274364	0.00100277	1.84187e-124
ENSG00000181908	-0.000479308	1.94788e-124
ENSG00000248787	0.000544243	2.09284e-124
ENSG00000265494	0.00107822	2.68391e-124
ENSG00000251330	-0.000590081	3.46886e-124
ENSG00000257258	0.000553893	3.73028e-124
ENSG00000229582	-0.000434129	4.09211e-124
ENSG00000253948	0.00075269	4.11218e-124
ENSG00000231889	0.000534155	4.83837e-124
ENSG00000259577	0.000705185	6.2521e-124
ENSG00000224717	-0.00108967	6.29419e-124
ENSG00000250616	0.000735853	8.92165e-124
ENSG00000225498	0.000586755	9.08089e-124
ENSG00000262692	-0.000359317	9.70633e-124
ENSG00000234553	-0.000624861	1.01445e-123
ENSG00000226067	-0.00044523	1.07133e-123
ENSG00000268756	-0.000354346	1.22564e-123
ENSG00000224216	-0.00036842	1.37781e-123
ENSG00000267543	-0.000480795	1.64227e-123
ENSG00000272509	-0.000504429	4.44841e-123
ENSG00000243107	0.000733397	4.79247e-123
ENSG00000272077	0.000672147	5.74133e-123
ENSG00000235875	0.00058751	8.48292e-123
ENSG00000254258	-0.000673432	9.76552e-123
ENSG00000276408	0.000597645	1.36589e-122
ENSG00000167912	-0.000501326	1.38522e-122
ENSG00000262223	0.000664276	1.44488e-122
ENSG00000263847	-0.000806919	2.0238e-122
ENSG00000261765	-0.000879169	2.1831e-122
ENSG00000274105	-0.000355064	2.61614e-122
ENSG00000242686	0.000670088	2.63619e-122
ENSG00000267780	0.000871424	3.11548e-122
ENSG00000273077	-0.000591955	3.32532e-122
ENSG00000103472	0.000575547	3.66454e-122
ENSG00000225938	-0.000336812	4.75419e-122
ENSG00000229869	0.000531566	7.15913e-122
ENSG00000281501	0.000747179	8.10114e-122
ENSG00000215039	0.00064293	8.34151e-122
ENSG00000283117	-0.000657978	9.90663e-122
ENSG00000246331	0.000815923	1.28289e-121
ENSG00000270871	-0.000454561	1.40361e-121
ENSG00000253764	0.000591165	1.51311e-121
ENSG00000259920	-0.000370516	2.62282e-121
ENSG00000255390	-0.000414864	2.71855e-121
ENSG00000254605	-0.000419481	2.71855e-121
ENSG00000272247	0.000614196	4.20373e-121
ENSG00000254592	-0.000347873	4.65237e-121
ENSG00000250220	0.000578094	5.50356e-121
ENSG00000283380	-0.000421261	5.85566e-121
ENSG00000274751	-0.000448676	5.95515e-121
ENSG00000229931	0.000535742	6.51792e-121
ENSG00000272562	0.00057256	6.75213e-121
ENSG00000269947	-0.000347128	6.97983e-121
ENSG00000282961	0.000739338	6.99695e-121
ENSG00000249198	-0.00045753	7.69656e-121
ENSG00000239480	-0.000451875	7.78711e-121
ENSG00000278058	0.000584971	7.96979e-121
ENSG00000258520	0.000570469	7.99518e-121
ENSG00000227495	-0.000418759	8.87003e-121
ENSG00000235023	-0.000611994	1.01301e-120
ENSG00000203279	-0.000428994	1.07791e-120
ENSG00000240211	-0.000354334	1.08544e-120
ENSG00000229433	-0.000850554	1.79541e-120
ENSG00000203441	-0.000683447	1.88636e-120
ENSG00000270040	0.000850626	1.95879e-120
ENSG00000270761	-0.000394478	2.11736e-120
ENSG00000260136	-0.00043572	2.1971e-120
ENSG00000243795	-0.000569047	3.33809e-120
ENSG00000256185	-0.000335621	3.72322e-120
ENSG00000250988	0.00110999	4.23729e-120
ENSG00000226609	0.000603757	4.5912e-120
ENSG00000240288	0.00076297	4.83004e-120
ENSG00000231714	-0.000616611	7.31614e-120
ENSG00000225951	-0.0009079	8.38366e-120
ENSG00000273951	0.00108806	8.41623e-120
ENSG00000231064	0.000578803	1.01286e-119
ENSG00000179253	-0.000827403	1.23002e-119
ENSG00000228412	0.000550885	1.2882e-119
ENSG00000268061	-0.00040538	1.41953e-119
ENSG00000273552	-0.000899048	1.54563e-119
ENSG00000233251	0.00101222	1.64731e-119
ENSG00000227188	-0.000627761	1.79515e-119
ENSG00000235051	-0.000389834	2.07222e-119
ENSG00000226266	0.000581556	2.18041e-119
ENSG00000271959	0.000594103	2.4313e-119
ENSG00000275850	0.000685999	3.03045e-119
ENSG00000187013	0.000732687	3.18365e-119
ENSG00000226263	0.000696127	3.54597e-119
ENSG00000234962	-0.000737028	3.94384e-119
ENSG00000260281	0.000709396	4.42654e-119
ENSG00000255089	0.000706899	4.65095e-119
ENSG00000203585	-0.000504209	5.0894e-119
ENSG00000268364	0.00059189	5.50228e-119
ENSG00000264895	0.000548361	7.4644e-119
ENSG00000255847	0.000683617	1.08664e-118
ENSG00000267204	-0.000466204	1.15754e-118
ENSG00000258938	0.00056884	1.17969e-118
ENSG00000236394	-0.000402048	1.32566e-118
ENSG00000257530	-0.000509116	1.51707e-118
ENSG00000248515	0.000759909	1.77198e-118
ENSG00000264026	0.000528001	1.85129e-118
ENSG00000249494	-0.000382526	1.89042e-118
ENSG00000237976	-0.00048022	2.15375e-118
ENSG00000270019	0.0011533	2.19057e-118
ENSG00000261804	0.00107687	3.26569e-118
ENSG00000235358	0.000586454	3.42963e-118
ENSG00000235042	0.000603645	3.51533e-118
ENSG00000255512	0.000675295	3.78431e-118
ENSG00000263412	0.000644326	5.55907e-118
ENSG00000228649	0.000877955	5.58227e-118
ENSG00000271335	0.000586915	5.85536e-118
ENSG00000261842	-0.00103013	6.172e-118
ENSG00000272525	0.000583013	9.40961e-118
ENSG00000243069	0.000529273	1.02458e-117
ENSG00000253708	-0.0008351	1.08629e-117
ENSG00000223935	-0.000526913	1.27876e-117
ENSG00000187904	-0.000494494	1.61951e-117
ENSG00000270641	0.000824625	1.64589e-117
ENSG00000237283	0.00074973	1.89967e-117
ENSG00000272994	0.000576833	2.5948e-117
ENSG00000237491	0.0010268	2.70219e-117
ENSG00000270137	0.00097639	3.41824e-117
ENSG00000243819	0.000651642	4.14841e-117
ENSG00000177335	-0.000365962	4.98546e-117
ENSG00000245466	0.000569321	5.55762e-117
ENSG00000248494	-0.000600394	6.08421e-117
ENSG00000242588	0.000715213	6.16739e-117
ENSG00000254330	0.00131815	7.50408e-117
ENSG00000258670	0.000669374	1.10268e-116
ENSG00000245008	-0.000352752	1.5087e-116
ENSG00000259985	-0.000341699	1.75321e-116
ENSG00000273424	0.000591245	2.01323e-116
ENSG00000224842	-0.000610029	2.22614e-116
ENSG00000206028	-0.000389365	2.25267e-116
ENSG00000259561	-0.000400219	2.28775e-116
ENSG00000225948	0.00062368	3.63769e-116
ENSG00000251144	-0.00132599	4.71105e-116
ENSG00000236021	0.000640188	4.71812e-116
ENSG00000228886	0.000685444	4.84653e-116
ENSG00000273972	0.000570442	5.71481e-116
ENSG00000237224	-0.00104741	6.89598e-116
ENSG00000224699	0.000911326	1.12049e-115
ENSG00000271789	0.000646725	1.18971e-115
ENSG00000196634	-0.000840423	1.72601e-115
ENSG00000261080	-0.000379292	1.94368e-115
ENSG00000270419	0.000607663	2.03393e-115
ENSG00000258473	0.00215051	2.13323e-115
ENSG00000257859	-0.000462834	2.26633e-115
ENSG00000236449	0.000583489	3.49754e-115
ENSG00000266922	-0.000944208	3.65974e-115
ENSG00000275676	0.000537898	3.78108e-115
ENSG00000227508	0.00090911	3.78716e-115
ENSG00000267734	-0.000671504	4.67695e-115
ENSG00000250608	0.000777751	5.72252e-115
ENSG00000268472	0.000601414	5.73719e-115
ENSG00000282906	-0.000475375	9.5839e-115
ENSG00000274874	-0.000553414	1.15387e-114
ENSG00000260228	-0.000334415	1.47689e-114
ENSG00000223502	-0.000401786	2.39546e-114
ENSG00000274044	0.000651505	3.38295e-114
ENSG00000234141	-0.000343671	3.46188e-114
ENSG00000254687	0.000713505	3.48205e-114
ENSG00000271966	0.000658279	3.5847e-114
ENSG00000259152	-0.00075582	4.94869e-114
ENSG00000274367	-0.000511573	7.1496e-114
ENSG00000265625	0.00115332	7.41658e-114
ENSG00000247624	0.000876371	9.03923e-114
ENSG00000278829	0.000997802	9.81786e-114
ENSG00000260394	-0.000399009	1.20666e-113
ENSG00000259994	-0.000354816	1.21269e-113
ENSG00000204446	0.000547053	1.40557e-113
ENSG00000234840	0.000896175	1.52539e-113
ENSG00000226031	0.000542529	1.57332e-113
ENSG00000259347	0.000576314	1.60234e-113
ENSG00000225092	0.000739871	1.87453e-113
ENSG00000251179	0.000602364	1.95408e-113
ENSG00000260954	-0.000908136	2.23091e-113
ENSG00000213599	0.000528524	2.53634e-113
ENSG00000223910	0.000668963	2.55307e-113
ENSG00000203897	0.000590483	2.55934e-113
ENSG00000230848	0.000653103	2.58804e-113
ENSG00000272523	0.000756738	3.24831e-113
ENSG00000230155	-0.000687134	3.24831e-113
ENSG00000237222	-0.000403592	3.43254e-113
ENSG00000240889	-0.000401132	4.85312e-113
ENSG00000268812	-0.000481602	5.62068e-113
ENSG00000253190	0.00122626	5.95194e-113
ENSG00000228323	-0.000504394	7.86326e-113
ENSG00000204055	-0.00057444	1.15073e-112
ENSG00000271742	0.000756668	1.32047e-112
ENSG00000273565	0.000564052	1.3554e-112
ENSG00000227354	0.0006878	1.36056e-112
ENSG00000261218	-0.000344517	1.86475e-112
ENSG00000265749	0.00069522	1.96548e-112
ENSG00000226053	-0.000372845	2.06203e-112
ENSG00000250174	0.00124245	2.42197e-112
ENSG00000277383	0.000563151	2.60961e-112
ENSG00000279494	-0.000768698	3.07994e-112
ENSG00000250865	-0.00135936	3.16024e-112
ENSG00000258479	0.000570949	3.27835e-112
ENSG00000274001	0.000643099	3.54106e-112
ENSG00000272161	-0.000344769	5.74441e-112
ENSG00000236173	-0.000619632	6.24997e-112
ENSG00000260757	-0.000456464	8.52237e-112
ENSG00000272874	-0.000693878	2.5333e-111
ENSG00000253108	-0.00117353	2.6421e-111
ENSG00000258820	-0.000418944	2.80641e-111
ENSG00000272540	-0.000365093	2.97567e-111
ENSG00000228787	-0.000956869	3.77414e-111
ENSG00000234779	-0.000484243	4.12498e-111
ENSG00000196295	0.000531053	4.14269e-111
ENSG00000235831	-0.000517066	4.83605e-111
ENSG00000267412	-0.00054709	6.30993e-111
ENSG00000271533	0.000570369	6.95662e-111
ENSG00000267559	-0.000461466	1.19512e-110
ENSG00000227708	0.00234583	1.2307e-110
ENSG00000233942	-0.000428259	1.25126e-110
ENSG00000253695	0.000606258	1.60295e-110
ENSG00000237975	0.000812342	1.71533e-110
ENSG00000280734	0.000864574	1.72807e-110
ENSG00000258535	0.000659813	1.83226e-110
ENSG00000260924	0.000641742	1.99256e-110
ENSG00000271931	0.000629873	2.07102e-110
ENSG00000244479	0.000546627	2.26262e-110
ENSG00000282381	-0.00059211	2.31624e-110
ENSG00000236744	0.000950873	2.87166e-110
ENSG00000249492	0.000566749	2.90338e-110
ENSG00000232645	0.000604629	2.90517e-110
ENSG00000235236	-0.000500991	3.08e-110
ENSG00000226029	-0.000536346	3.22958e-110
ENSG00000236447	-0.000610754	3.36359e-110
ENSG00000270755	-0.000581528	3.37181e-110
ENSG00000259215	-0.000361554	3.6398e-110
ENSG00000246100	-0.000483079	5.09087e-110
ENSG00000223475	0.000680348	5.37424e-110
ENSG00000226235	-0.000625343	6.34769e-110
ENSG00000259336	0.000926542	6.4218e-110
ENSG00000251152	0.00110502	7.50969e-110
ENSG00000261248	-0.000510339	8.50423e-110
ENSG00000146666	-0.000374819	1.07389e-109
ENSG00000256278	-0.000607744	1.10115e-109
ENSG00000259736	-0.000374243	1.13472e-109
ENSG00000258050	-0.00111112	1.4848e-109
ENSG00000277543	-0.000443637	1.61118e-109
ENSG00000266538	-0.000469789	1.65432e-109
ENSG00000247925	0.00103576	1.91087e-109
ENSG00000273805	0.0006071	1.95388e-109
ENSG00000234614	-0.000345476	2.0083e-109
ENSG00000267719	-0.000832628	2.67819e-109
ENSG00000262185	-0.000678864	3.08006e-109
ENSG00000234015	-0.000685961	3.44285e-109
ENSG00000276728	0.000529801	4.18112e-109
ENSG00000267520	-0.000475032	4.18968e-109
ENSG00000240152	-0.00088716	4.71435e-109
ENSG00000277695	-0.000677973	4.89281e-109
ENSG00000269821	0.000874558	5.08126e-109
ENSG00000235049	-0.000374473	5.65754e-109
ENSG00000226548	-0.000633484	6.36685e-109
ENSG00000249601	0.00135588	7.32825e-109
ENSG00000269752	-0.000445084	7.91786e-109
ENSG00000250407	0.000593375	8.59436e-109
ENSG00000260436	-0.000683294	1.15646e-108
ENSG00000272841	0.000526115	1.18627e-108
ENSG00000203395	-0.000526543	1.20702e-108
ENSG00000260507	-0.00060607	1.20887e-108
ENSG00000231496	0.00146641	1.31311e-108
ENSG00000269482	-0.00104598	1.36287e-108
ENSG00000267096	-0.000337944	1.43877e-108
ENSG00000253673	0.0017828	2.16491e-108
ENSG00000234634	-0.000811663	2.25017e-108
ENSG00000271763	0.000549618	2.81585e-108
ENSG00000228350	-0.000762427	3.21933e-108
ENSG00000264546	0.000576085	3.45262e-108
ENSG00000274667	0.000646216	3.91232e-108
ENSG00000255474	-0.000543585	4.12964e-108
ENSG00000282097	-0.00108796	4.63836e-108
ENSG00000223343	-0.000352828	5.1677e-108
ENSG00000266505	0.000694654	5.91314e-108
ENSG00000278920	-0.000805066	7.14227e-108
ENSG00000273769	-0.000411884	9.01705e-108
ENSG00000254602	-0.000599822	9.41255e-108
ENSG00000237001	-0.000378287	9.60073e-108
ENSG00000264067	-0.000413413	1.13457e-107
ENSG00000283122	0.000658312	1.83639e-107
ENSG00000233256	-0.000619387	3.21314e-107
ENSG00000273409	-0.000355151	3.50871e-107
ENSG00000270604	-0.000417783	4.22823e-107
ENSG00000241472	-0.000403474	4.95892e-107
ENSG00000272983	0.000556277	5.27313e-107
ENSG00000251363	0.000697056	5.33078e-107
ENSG00000271855	0.000533206	5.67607e-107
ENSG00000260569	-0.000623844	6.3874e-107
ENSG00000243885	-0.000407453	6.65369e-107
ENSG00000260855	0.000662829	7.34766e-107
ENSG00000283045	0.000707795	8.00095e-107
ENSG00000268288	-0.000515943	1.09096e-106
ENSG00000260209	0.000560973	1.21905e-106
ENSG00000237174	-0.00056181	1.32808e-106
ENSG00000233590	0.000633828	1.37994e-106
ENSG00000234810	0.000783904	1.60621e-106
ENSG00000242641	-0.00064602	1.6254e-106
ENSG00000260778	-0.000351938	5.20582e-106
ENSG00000228536	0.000782284	5.52134e-106
ENSG00000270050	0.00060581	5.86909e-106
ENSG00000233358	0.000774167	6.80556e-106
ENSG00000266541	-0.000359475	7.25298e-106
ENSG00000276744	0.000648702	9.3764e-106
ENSG00000260773	-0.000343243	1.57776e-105
ENSG00000267470	0.000558772	1.64183e-105
ENSG00000255224	0.000645031	1.72285e-105
ENSG00000272010	0.000586933	1.88106e-105
ENSG00000250192	0.000852625	2.12826e-105
ENSG00000255468	-0.00124251	2.12826e-105
ENSG00000258425	0.00104874	3.6489e-105
ENSG00000250950	0.000603757	4.93649e-105
ENSG00000254226	0.000764585	5.66536e-105
ENSG00000265739	-0.000470254	7.66435e-105
ENSG00000251637	0.000647094	8.63351e-105
ENSG00000263588	-0.000545942	9.42179e-105
ENSG00000224799	0.000843939	9.65992e-105
ENSG00000266237	-0.000367561	1.75922e-104
ENSG00000261654	0.000866158	1.82681e-104
ENSG00000231510	-0.00139792	2.32446e-104
ENSG00000232692	0.00114357	2.39198e-104
ENSG00000223381	0.00169237	3.72611e-104
ENSG00000253194	0.000676728	4.72589e-104
ENSG00000233941	-0.000552183	4.99788e-104
ENSG00000223831	-0.00068024	7.90849e-104
ENSG00000238221	-0.000535755	8.22155e-104
ENSG00000231074	-0.000516607	9.56391e-104
ENSG00000256757	0.000821885	1.42899e-103
ENSG00000227516	-0.000639095	1.57041e-103
ENSG00000267625	-0.000409698	1.59272e-103
ENSG00000231867	0.00106885	1.95811e-103
ENSG00000230499	-0.000449054	2.09874e-103
ENSG00000259831	-0.000608003	2.10856e-103
ENSG00000248975	0.00103245	2.13761e-103
ENSG00000235122	0.000844366	2.32845e-103
ENSG00000231663	0.000910316	2.48798e-103
ENSG00000272843	0.000547246	2.50066e-103
ENSG00000254648	-0.000682553	2.67819e-103
ENSG00000145075	0.000870084	2.72178e-103
ENSG00000271334	-0.000348156	2.72299e-103
ENSG00000260948	0.000732607	2.76499e-103
ENSG00000276110	-0.000526614	4.47608e-103
ENSG00000235652	0.000608821	4.60806e-103
ENSG00000232124	-0.000480706	4.70095e-103
ENSG00000261448	-0.000749792	5.08221e-103
ENSG00000222032	-0.000412267	5.36373e-103
ENSG00000171671	-0.000620966	6.68947e-103
ENSG00000235513	0.000646019	9.16902e-103
ENSG00000267729	-0.00110888	9.62849e-103
ENSG00000251173	0.000777106	1.28658e-102
ENSG00000267852	-0.000546739	1.47506e-102
ENSG00000237646	0.00126062	1.48893e-102
ENSG00000226526	0.00089973	1.52257e-102
ENSG00000234206	0.000630985	1.81618e-102
ENSG00000226476	0.000799865	2.26741e-102
ENSG00000282508	0.00052813	2.31608e-102
ENSG00000229922	0.00056036	2.31908e-102
ENSG00000251350	0.000610588	2.43424e-102
ENSG00000255321	-0.00083737	2.45793e-102
ENSG00000260412	-0.000565914	2.78672e-102
ENSG00000223770	0.000548421	3.09037e-102
ENSG00000246582	-0.000556153	4.8421e-102
ENSG00000279652	-0.000383469	5.47653e-102
ENSG00000276517	0.000662327	6.52359e-102
ENSG00000269037	0.000686498	9.03972e-102
ENSG00000272892	-0.000685461	1.07431e-101
ENSG00000248138	0.000668124	1.30846e-101
ENSG00000257842	-0.000536692	1.37565e-101
ENSG00000236226	0.000809367	1.42194e-101
ENSG00000262038	-0.000970261	1.64088e-101
ENSG00000176840	-0.000623233	1.74531e-101
ENSG00000260918	-0.000358806	1.89238e-101
ENSG00000257164	-0.000726059	2.33798e-101
ENSG00000196096	0.000721936	2.72353e-101
ENSG00000279261	-0.00062081	2.72912e-101
ENSG00000225146	0.00096471	3.45368e-101
ENSG00000254675	-0.000465252	3.54061e-101
ENSG00000269559	0.000555463	4.2074e-101
ENSG00000259776	-0.000617894	7.66165e-101
ENSG00000271851	-0.00078794	8.63315e-101
ENSG00000231304	-0.000527911	1.34103e-100
ENSG00000181798	-0.000553032	1.42423e-100
ENSG00000230695	0.000547178	1.45503e-100
ENSG00000243155	-0.000359654	1.50659e-100
ENSG00000265094	-0.000798361	2.02059e-100
ENSG00000259436	-0.000352254	2.55997e-100
ENSG00000237899	0.000538835	2.97404e-100
ENSG00000203684	0.000669964	3.50866e-100
ENSG00000274080	-0.000407829	3.80242e-100
ENSG00000175611	-0.000461117	4.22407e-100
ENSG00000250699	0.000766536	4.57896e-100
ENSG00000269799	-0.000651459	5.29487e-100
ENSG00000231890	0.000585748	7.11661e-100
ENSG00000243410	-0.000589714	1.19165e-99
ENSG00000261889	-0.000495864	1.56431e-99
ENSG00000223914	0.00073618	1.79264e-99
ENSG00000225321	0.000697814	2.16729e-99
ENSG00000282041	-0.000787952	2.38174e-99
ENSG00000267117	-0.00061005	2.67259e-99
ENSG00000272958	-0.000678777	3.18024e-99
ENSG00000225187	0.000611206	5.17971e-99
ENSG00000261744	0.000600021	6.45132e-99
ENSG00000261864	-0.000521925	7.15664e-99
ENSG00000233073	0.000660127	7.70608e-99
ENSG00000271382	0.000709226	8.47608e-99
ENSG00000205054	-0.00109191	9.1156e-99
ENSG00000268618	-0.000586497	1.02755e-98
ENSG00000255100	0.00064688	1.09998e-98
ENSG00000229720	-0.00045108	1.27418e-98
ENSG00000229209	-0.000540226	1.28002e-98
ENSG00000261411	-0.000575651	1.31533e-98
ENSG00000267054	-0.000651084	1.35038e-98
ENSG00000228427	-0.000527952	1.47736e-98
ENSG00000174365	0.000704742	1.81656e-98
ENSG00000275532	-0.00039523	1.96373e-98
ENSG00000235072	0.000600774	2.04365e-98
ENSG00000267439	-0.000435387	2.2265e-98
ENSG00000182824	-0.000620248	2.51148e-98
ENSG00000263684	0.000775075	2.58074e-98
ENSG00000235749	-0.00100214	2.64422e-98
ENSG00000258757	0.00052725	2.72205e-98
ENSG00000237883	0.000640524	3.50093e-98
ENSG00000280758	-0.000390966	3.56162e-98
ENSG00000223358	-0.000915766	3.75966e-98
ENSG00000237914	-0.000757087	4.64984e-98
ENSG00000249279	0.000567849	4.75185e-98
ENSG00000260423	0.000652061	5.13355e-98
ENSG00000260350	-0.000397709	5.89959e-98
ENSG00000231971	0.000665121	6.67556e-98
ENSG00000251249	-0.000735318	7.56989e-98
ENSG00000267231	0.000759444	9.56709e-98
ENSG00000240440	-0.000344244	9.58266e-98
ENSG00000258603	-0.000475291	1.03404e-97
ENSG00000177369	-0.000708632	1.0637e-97
ENSG00000278022	0.000967516	1.37079e-97
ENSG00000227695	-0.000363632	1.52943e-97
ENSG00000259884	-0.000346277	1.65107e-97
ENSG00000253288	0.000531404	1.89318e-97
ENSG00000188693	0.000706579	1.91114e-97
ENSG00000251194	0.000682159	3.43167e-97
ENSG00000261403	-0.000519186	4.60722e-97
ENSG00000230651	-0.000386281	7.77412e-97
ENSG00000251221	0.00087458	9.79921e-97
ENSG00000269425	-0.000557513	1.11926e-96
ENSG00000272097	-0.000341543	1.27462e-96
ENSG00000269124	0.0006617	2.2979e-96
ENSG00000265688	-0.000361114	2.97823e-96
ENSG00000236466	0.000718686	3.1034e-96
ENSG00000275880	0.000556808	4.47331e-96
ENSG00000275549	0.000552635	5.99736e-96
ENSG00000277301	-0.000600857	7.59311e-96
ENSG00000229955	0.000564979	7.86662e-96
ENSG00000273659	-0.0010861	9.60281e-96
ENSG00000269534	-0.000620027	1.66828e-95
ENSG00000258657	0.000890356	1.68717e-95
ENSG00000275888	-0.000427012	2.36201e-95
ENSG00000269050	-0.000808199	2.77913e-95
ENSG00000260475	0.000774654	4.17252e-95
ENSG00000228271	-0.000474088	4.38057e-95
ENSG00000235366	-0.000485767	4.78238e-95
ENSG00000277687	0.000659664	9.50572e-95
ENSG00000254606	-0.000391714	1.02488e-94
ENSG00000257181	-0.000476777	1.12068e-94
ENSG00000270697	0.000691185	1.27842e-94
ENSG00000273344	0.000566284	1.66031e-94
ENSG00000260381	-0.000451892	1.71384e-94
ENSG00000249306	-0.000382537	2.00575e-94
ENSG00000237324	0.000770803	2.20531e-94
ENSG00000259129	-0.000540818	2.42402e-94
ENSG00000226089	0.000664554	2.60836e-94
ENSG00000241860	0.000641795	3.00899e-94
ENSG00000273172	-0.000489421	3.66219e-94
ENSG00000242258	-0.000586878	4.59364e-94
ENSG00000273729	-0.000376471	4.80656e-94
ENSG00000249532	-0.000619731	5.45227e-94
ENSG00000283445	0.000784165	6.43444e-94
ENSG00000279714	-0.00038425	6.4943e-94
ENSG00000253424	0.000633477	7.83517e-94
ENSG00000233797	0.000534764	7.97398e-94
ENSG00000236427	0.000983279	1.0727e-93
ENSG00000222000	-0.00217074	1.23412e-93
ENSG00000264596	0.0012757	1.36335e-93
ENSG00000267872	-0.0005186	1.46727e-93
ENSG00000269886	-0.000351294	1.4725e-93
ENSG00000272002	0.000666632	1.53794e-93
ENSG00000261393	0.00144256	1.62923e-93
ENSG00000259895	-0.00069339	2.1428e-93
ENSG00000241666	-0.000503823	6.12745e-93
ENSG00000260018	0.000543762	6.42971e-93
ENSG00000254162	-0.00059253	1.0751e-92
ENSG00000230569	-0.000852285	1.12328e-92
ENSG00000259198	-0.000528581	1.33701e-92
ENSG00000281450	-0.000612162	1.50806e-92
ENSG00000235033	0.000795666	1.57365e-92
ENSG00000256686	-0.000854647	1.64216e-92
ENSG00000250920	0.000732773	1.9105e-92
ENSG00000267234	-0.000355615	3.28673e-92
ENSG00000277152	0.000666483	3.84621e-92
ENSG00000254034	-0.000518211	5.1083e-92
ENSG00000269902	0.000814731	5.67747e-92
ENSG00000257891	-0.00155751	5.68733e-92
ENSG00000272568	0.000552831	7.19217e-92
ENSG00000232892	0.000957075	8.04327e-92
ENSG00000280832	0.00054439	9.71422e-92
ENSG00000236951	-0.000488552	1.24166e-91
ENSG00000257434	-0.000459237	1.29088e-91
ENSG00000225177	0.0005789	1.47636e-91
ENSG00000283480	-0.000533685	1.49616e-91
ENSG00000274956	0.000722217	1.86333e-91
ENSG00000276693	-0.000969255	2.99239e-91
ENSG00000263938	-0.000693605	3.02968e-91
ENSG00000227456	0.000604683	3.54516e-91
ENSG00000223991	0.000666161	4.8848e-91
ENSG00000227269	0.000591938	7.07196e-91
ENSG00000255015	-0.000981018	8.43763e-91
ENSG00000232118	-0.000600857	1.13242e-90
ENSG00000257294	-0.00107444	1.32386e-90
ENSG00000249807	-0.000669713	1.55896e-90
ENSG00000278532	-0.00185356	1.62124e-90
ENSG00000277504	-0.00139726	1.93421e-90
ENSG00000251448	0.000658632	2.12667e-90
ENSG00000270084	-0.000378909	2.22176e-90
ENSG00000270332	0.00096806	3.04021e-90
ENSG00000250990	0.000583879	3.08819e-90
ENSG00000224301	0.000926019	3.20637e-90
ENSG00000261799	-0.000365828	4.99468e-90
ENSG00000254990	-0.00034434	5.92487e-90
ENSG00000258593	-0.000399169	7.24061e-90
ENSG00000203288	-0.000443674	8.306e-90
ENSG00000253917	-0.000567145	1.84897e-89
ENSG00000229228	-0.000489776	1.84897e-89
ENSG00000228553	-0.000668314	1.95887e-89
ENSG00000176320	-0.000807577	2.05658e-89
ENSG00000240057	-0.000542507	2.44328e-89
ENSG00000249602	-0.000411902	3.94159e-89
ENSG00000234787	0.000611993	4.59743e-89
ENSG00000237212	0.00136397	4.7492e-89
ENSG00000228939	0.000576343	5.22192e-89
ENSG00000253302	-0.000512966	6.71597e-89
ENSG00000253925	-0.000709951	7.31824e-89
ENSG00000262712	-0.000417209	1.06242e-88
ENSG00000253505	0.000657762	1.11439e-88
ENSG00000261610	-0.000730911	1.1314e-88
ENSG00000221845	-0.000529132	1.24098e-88
ENSG00000242861	0.000611238	1.4501e-88
ENSG00000219445	0.000565524	1.78548e-88
ENSG00000257176	0.000621836	1.87547e-88
ENSG00000266288	0.000750851	2.09042e-88
ENSG00000258700	0.000736728	2.32777e-88
ENSG00000227303	-0.000578989	3.13622e-88
ENSG00000266743	-0.000811675	3.26345e-88
ENSG00000255871	0.00057494	3.51486e-88
ENSG00000226825	-0.000545354	3.98178e-88
ENSG00000245556	0.000750214	4.90946e-88
ENSG00000231616	-0.000517523	5.07471e-88
ENSG00000250344	0.000552257	5.28166e-88
ENSG00000232518	-0.000662527	5.29414e-88
ENSG00000235919	0.000639713	5.45075e-88
ENSG00000260417	0.000535296	5.81015e-88
ENSG00000258038	-0.000786344	6.05046e-88
ENSG00000268309	-0.000926927	6.61713e-88
ENSG00000233602	0.000560549	7.09175e-88
ENSG00000273243	0.000544353	7.74747e-88
ENSG00000278970	0.000556021	8.00009e-88
ENSG00000230100	-0.000641	9.65638e-88
ENSG00000269288	-0.000773671	1.01104e-87
ENSG00000277825	-0.00096775	1.01851e-87
ENSG00000246465	-0.00054365	1.3622e-87
ENSG00000215403	-0.000520584	1.47774e-87
ENSG00000268635	-0.000394526	1.51987e-87
ENSG00000268926	0.0006375	1.60044e-87
ENSG00000255146	-0.000527827	1.72513e-87
ENSG00000225298	0.000697643	1.83995e-87
ENSG00000228127	0.000651274	1.88264e-87
ENSG00000233359	0.000697186	2.05586e-87
ENSG00000272969	0.000630299	2.05963e-87
ENSG00000232536	0.000746258	2.06258e-87
ENSG00000233183	0.00113033	2.93259e-87
ENSG00000273372	0.00064896	3.15278e-87
ENSG00000250385	-0.000562014	4.50314e-87
ENSG00000265944	0.00142513	5.69743e-87
ENSG00000249584	-0.000340178	9.04094e-87
ENSG00000266369	-0.000466567	1.25416e-86
ENSG00000266554	-0.000349431	1.50268e-86
ENSG00000261058	-0.000710829	1.63899e-86
ENSG00000253679	-0.000804315	2.28552e-86
ENSG00000225465	-0.000353541	2.71969e-86
ENSG00000263331	-0.00034784	3.24063e-86
ENSG00000265948	-0.000364997	3.31576e-86
ENSG00000260792	-0.000369787	3.32465e-86
ENSG00000273289	0.000533536	3.42209e-86
ENSG00000270212	-0.000664143	3.55574e-86
ENSG00000245384	-0.000364532	5.19102e-86
ENSG00000230215	-0.000801306	5.52264e-86
ENSG00000261798	0.000540251	6.91696e-86
ENSG00000246740	-0.000334419	8.11634e-86
ENSG00000261332	-0.000630261	1.16603e-85
ENSG00000229727	-0.00035812	1.1685e-85
ENSG00000213121	0.000688527	1.25066e-85
ENSG00000275025	-0.000360749	1.52406e-85
ENSG00000251652	0.000650339	1.56539e-85
ENSG00000250781	-0.00034128	1.73324e-85
ENSG00000231690	-0.000820078	1.96697e-85
ENSG00000260949	-0.000502812	2.31182e-85
ENSG00000279080	-0.000968601	2.35175e-85
ENSG00000260838	-0.000564349	2.93383e-85
ENSG00000248540	-0.000359856	3.38755e-85
ENSG00000278156	0.000645025	3.79693e-85
ENSG00000267457	0.000606703	3.91881e-85
ENSG00000222041	-0.000340441	5.04224e-85
ENSG00000258323	-0.000409326	6.93603e-85
ENSG00000281706	-0.00037226	8.27573e-85
ENSG00000232035	-0.000677156	1.25689e-84
ENSG00000239265	-0.000363751	1.30157e-84
ENSG00000273218	-0.00040495	1.32236e-84
ENSG00000255456	0.000926266	2.88959e-84
ENSG00000260158	-0.000434111	3.19686e-84
ENSG00000259883	-0.000414214	3.52097e-84
ENSG00000246394	-0.00127416	3.61816e-84
ENSG00000279548	-0.000589461	4.91782e-84
ENSG00000264954	-0.000377077	7.67696e-84
ENSG00000263477	-0.000621599	7.88179e-84
ENSG00000274893	0.000703727	8.04222e-84
ENSG00000276663	0.000630617	1.1247e-83
ENSG00000278743	0.000629119	1.70659e-83
ENSG00000177553	-0.000438262	1.73044e-83
ENSG00000273982	0.000800901	1.82333e-83
ENSG00000233907	0.000568976	2.044e-83
ENSG00000229775	-0.000606005	2.21632e-83
ENSG00000215159	-0.000358783	2.38103e-83
ENSG00000260340	-0.000961963	2.64124e-83
ENSG00000249695	-0.000487408	4.87793e-83
ENSG00000262833	-0.00060545	5.62184e-83
ENSG00000269176	0.000590503	5.78639e-83
ENSG00000203325	-0.00063766	6.30383e-83
ENSG00000231193	0.000626374	6.83902e-83
ENSG00000257120	-0.000545249	7.29933e-83
ENSG00000253477	-0.00045717	7.45126e-83
ENSG00000248866	0.000630565	7.56437e-83
ENSG00000281560	-0.000713323	7.92828e-83
ENSG00000230628	0.000622792	9.59535e-83
ENSG00000277350	-0.000483241	1.01249e-82
ENSG00000237389	0.00088892	1.10136e-82
ENSG00000279467	-0.00052903	1.18304e-82
ENSG00000250626	-0.000831232	1.28009e-82
ENSG00000223799	-0.000508165	1.35673e-82
ENSG00000273920	-0.000585625	3.05536e-82
ENSG00000261789	-0.000537087	3.76009e-82
ENSG00000266903	-0.000459619	5.10925e-82
ENSG00000255243	-0.00094486	5.88758e-82
ENSG00000254101	-0.000469544	6.96606e-82
ENSG00000259327	-0.000644645	1.14544e-81
ENSG00000274281	0.000754211	1.15253e-81
ENSG00000259928	-0.000336588	1.90411e-81
ENSG00000261826	0.000658603	1.96582e-81
ENSG00000232530	-0.000562578	2.36746e-81
ENSG00000263627	-0.00039135	2.44003e-81
ENSG00000233775	0.000616031	2.51471e-81
ENSG00000253706	0.000540563	3.14653e-81
ENSG00000248730	-0.000609993	4.81233e-81
ENSG00000235933	0.00112591	5.15339e-81
ENSG00000234497	0.00112093	7.43668e-81
ENSG00000233478	-0.000555227	1.08393e-80
ENSG00000235813	-0.000644615	1.17261e-80
ENSG00000259865	0.000680607	1.31219e-80
ENSG00000255348	-0.000757155	1.43027e-80
ENSG00000273618	-0.000566347	1.77755e-80
ENSG00000254790	-0.000341983	1.78758e-80
ENSG00000215483	0.000729046	2.77713e-80
ENSG00000231332	-0.000596659	2.97105e-80
ENSG00000255850	-0.00110288	2.99899e-80
ENSG00000272582	-0.000710703	3.10007e-80
ENSG00000260617	0.00186996	3.50597e-80
ENSG00000214248	-0.00049033	3.92253e-80
ENSG00000236200	0.000536368	4.08245e-80
ENSG00000261216	-0.000701966	4.16043e-80
ENSG00000215162	-0.000453994	1.50674e-79
ENSG00000259616	-0.000344016	1.62706e-79
ENSG00000225057	-0.000494959	2.65539e-79
ENSG00000273007	-0.000387863	3.17329e-79
ENSG00000263787	-0.000882607	3.44051e-79
ENSG00000255332	0.000979789	3.86907e-79
ENSG00000249906	-0.000584868	4.05557e-79
ENSG00000256705	-0.000429411	4.69485e-79
ENSG00000246876	0.000922856	5.30248e-79
ENSG00000262815	-0.000643708	1.13577e-78
ENSG00000224184	-0.000454254	1.29171e-78
ENSG00000230470	0.000608833	1.31885e-78
ENSG00000266801	0.000610412	1.44559e-78
ENSG00000279927	-0.00057381	2.70643e-78
ENSG00000271727	-0.000465824	2.77523e-78
ENSG00000277199	-0.000417853	3.31079e-78
ENSG00000227908	-0.000588056	3.56246e-78
ENSG00000273125	-0.000334615	4.05094e-78
ENSG00000279141	0.000537386	4.0864e-78
ENSG00000259841	0.000763683	4.2988e-78
ENSG00000234945	-0.000451319	5.45323e-78
ENSG00000233627	-0.000402656	7.33211e-78
ENSG00000249392	-0.000731559	9.03707e-78
ENSG00000266850	-0.000335326	1.18881e-77
ENSG00000259361	-0.000509963	1.32378e-77
ENSG00000228506	0.000548101	1.41566e-77
ENSG00000224310	-0.000441567	1.56129e-77
ENSG00000265115	-0.000835402	1.77323e-77
ENSG00000279762	-0.000451921	2.52839e-77
ENSG00000231758	0.000586074	2.69319e-77
ENSG00000224661	0.000577006	2.96985e-77
ENSG00000254842	-0.000523867	3.11632e-77
ENSG00000276269	0.00069001	3.38079e-77
ENSG00000223727	-0.000653229	4.61291e-77
ENSG00000263547	-0.000592133	7.95844e-77
ENSG00000265000	-0.000448101	8.59996e-77
ENSG00000269959	-0.000525062	1.03929e-76
ENSG00000262884	-0.000415859	1.29292e-76
ENSG00000239205	-0.00067623	1.79283e-76
ENSG00000226005	-0.000810612	1.99894e-76
ENSG00000274964	-0.000381302	2.10298e-76
ENSG00000230751	-0.00066381	2.41246e-76
ENSG00000203605	-0.000424889	3.06664e-76
ENSG00000226835	-0.000339757	3.59955e-76
ENSG00000261615	-0.00066363	4.87275e-76
ENSG00000251186	-0.000413537	4.98126e-76
ENSG00000264589	-0.00050385	5.91255e-76
ENSG00000259331	-0.000509632	7.19404e-76
ENSG00000249348	0.000719926	9.03644e-76
ENSG00000267205	-0.000919429	9.08547e-76
ENSG00000257185	-0.000357444	1.18522e-75
ENSG00000272211	-0.000480486	1.27443e-75
ENSG00000249487	-0.000643239	1.58115e-75
ENSG00000254417	-0.000680875	1.89626e-75
ENSG00000268001	-0.000380063	2.14681e-75
ENSG00000161149	-0.000341226	2.62537e-75
ENSG00000232184	0.000943768	3.66229e-75
ENSG00000272368	-0.000411352	3.85676e-75
ENSG00000245156	-0.000544065	3.95101e-75
ENSG00000278338	0.000562807	4.2381e-75
ENSG00000258804	0.000586242	4.74939e-75
ENSG00000229301	-0.000434832	5.02734e-75
ENSG00000261465	-0.000477737	5.7984e-75
ENSG00000232891	0.000769296	8.4286e-75
ENSG00000224424	-0.000438876	9.01056e-75
ENSG00000270016	0.000567774	9.02815e-75
ENSG00000231171	-0.000640563	9.26865e-75
ENSG00000258875	-0.000653561	1.11509e-74
ENSG00000254337	-0.000874681	1.40973e-74
ENSG00000255084	0.000532414	1.42841e-74
ENSG00000272812	0.000534196	1.81007e-74
ENSG00000269543	0.000918041	2.17807e-74
ENSG00000230679	0.000728676	2.58074e-74
ENSG00000257438	-0.000576987	3.20639e-74
ENSG00000236548	0.000567426	3.43384e-74
ENSG00000267633	-0.000389509	3.59763e-74
ENSG00000237638	-0.0006996	8.44809e-74
ENSG00000259235	-0.000580038	8.6566e-74
ENSG00000229491	-0.000457535	1.4044e-73
ENSG00000224559	-0.00038716	1.58497e-73
ENSG00000276337	0.000685922	2.07392e-73
ENSG00000271752	-0.000554031	2.49634e-73
ENSG00000231134	0.00117548	4.8423e-73
ENSG00000261367	-0.000903071	5.54952e-73
ENSG00000253197	-0.00038293	6.24428e-73
ENSG00000234942	0.0008887	6.55581e-73
ENSG00000236337	-0.000512958	9.04571e-73
ENSG00000236209	-0.000368308	9.45431e-73
ENSG00000232271	-0.000626852	1.07684e-72
ENSG00000268744	-0.000398514	1.2431e-72
ENSG00000224142	-0.000472191	2.18006e-72
ENSG00000262380	-0.000483323	2.79603e-72
ENSG00000236445	-0.000787268	3.42532e-72
ENSG00000215196	-0.000358108	4.67278e-72
ENSG00000223597	-0.000525908	5.01735e-72
ENSG00000198454	0.000620155	7.4606e-72
ENSG00000260064	0.00104227	1.23072e-71
ENSG00000227214	-0.000441669	1.48975e-71
ENSG00000256314	-0.000815997	1.7054e-71
ENSG00000260588	-0.000401336	1.81322e-71
ENSG00000271755	0.000554732	2.31483e-71
ENSG00000231729	0.00060457	2.51732e-71
ENSG00000250910	-0.000502155	3.79116e-71
ENSG00000249125	-0.000548016	4.21589e-71
ENSG00000268621	0.000746706	4.48474e-71
ENSG00000245928	-0.00074295	7.51469e-71
ENSG00000259447	0.000990793	8.68335e-71
ENSG00000232964	0.000530201	1.12859e-70
ENSG00000257781	-0.000389645	1.19737e-70
ENSG00000203565	-0.000596831	1.26741e-70
ENSG00000264695	0.000712543	1.31186e-70
ENSG00000279217	-0.000669497	1.60495e-70
ENSG00000249429	-0.000448971	1.76738e-70
ENSG00000259356	-0.000334437	1.83582e-70
ENSG00000228290	0.000527084	4.30232e-70
ENSG00000248802	-0.000441932	2.05482e-69
ENSG00000235621	-0.000366801	4.58743e-69
ENSG00000279110	-0.000397679	6.83979e-69
ENSG00000280650	0.000869076	8.12463e-69
ENSG00000268375	-0.00042945	1.37026e-68
ENSG00000271208	0.000635691	2.11469e-68
ENSG00000249868	-0.000621994	2.11944e-68
ENSG00000272106	0.000699857	2.29263e-68
ENSG00000240033	0.000655879	2.32732e-68
ENSG00000226302	0.000899903	2.75531e-68
ENSG00000257732	0.000593156	4.45394e-68
ENSG00000250497	0.000570156	4.80408e-68
ENSG00000253452	-0.000368067	7.16473e-68
ENSG00000267943	-0.000375551	7.43027e-68
ENSG00000231691	-0.000394237	7.59272e-68
ENSG00000266821	-0.000373035	8.37606e-68
ENSG00000233009	-0.0003763	1.07391e-67
ENSG00000271911	-0.000411223	2.26064e-67
ENSG00000257614	-0.000904633	3.67477e-67
ENSG00000248172	0.000653898	3.87979e-67
ENSG00000232044	-0.000388569	9.33814e-67
ENSG00000251536	-0.000666515	1.4735e-66
ENSG00000250049	-0.000727344	1.79209e-66
ENSG00000203266	-0.000563098	1.95412e-66
ENSG00000245869	0.000586144	2.54275e-66
ENSG00000277797	0.00073302	2.88271e-66
ENSG00000241882	-0.000677031	4.38159e-66
ENSG00000236526	-0.000476126	5.87216e-66
ENSG00000249684	-0.000503606	8.38668e-66
ENSG00000261630	-0.000394884	9.59141e-66
ENSG00000234503	-0.000517744	1.3449e-65
ENSG00000266988	0.00111685	1.40174e-65
ENSG00000228005	-0.000429176	3.04729e-65
ENSG00000261623	-0.000550374	3.5869e-65
ENSG00000253256	0.000542438	3.75438e-65
ENSG00000229558	0.000707453	4.54902e-65
ENSG00000267432	-0.000646088	7.83344e-65
ENSG00000228106	0.000530038	8.60372e-65
ENSG00000232884	-0.000571041	9.17556e-65
ENSG00000260177	-0.00113519	9.22556e-65
ENSG00000254275	-0.000619387	1.55145e-64
ENSG00000248954	-0.000518987	1.66728e-64
ENSG00000255171	-0.000487463	3.24523e-64
ENSG00000242767	-0.000414772	3.56034e-64
ENSG00000269898	-0.000451539	4.21525e-64
ENSG00000276631	0.000634829	4.31936e-64
ENSG00000232774	0.00053656	6.51392e-64
ENSG00000276462	-0.000441018	6.67811e-64
ENSG00000260416	0.0005674	6.93792e-64
ENSG00000268818	-0.000814288	8.1046e-64
ENSG00000278621	-0.000375422	1.17237e-63
ENSG00000233521	-0.00050293	1.83157e-63
ENSG00000214559	-0.000538829	2.21592e-63
ENSG00000255496	0.000828122	2.29405e-63
ENSG00000231873	-0.000334258	2.55865e-63
ENSG00000235931	-0.000536131	2.82369e-63
ENSG00000280543	-0.000493102	3.95161e-63
ENSG00000229191	-0.00035781	4.00885e-63
ENSG00000244493	0.000582922	4.43397e-63
ENSG00000238185	0.00111892	4.60733e-63
ENSG00000263466	-0.000373374	6.19019e-63
ENSG00000232117	0.000667032	7.13843e-63
ENSG00000270118	-0.000614527	1.00019e-62
ENSG00000273253	0.000583757	1.1218e-62
ENSG00000272255	-0.000492213	1.44678e-62
ENSG00000275162	-0.000616581	1.67033e-62
ENSG00000225546	-0.000495372	5.9258e-62
ENSG00000282772	-0.000501791	1.0897e-61
ENSG00000229855	0.00100945	1.34934e-61
ENSG00000259833	0.00111782	2.71858e-61
ENSG00000259181	0.00080168	2.82309e-61
ENSG00000277550	-0.00082713	3.6655e-61
ENSG00000257373	-0.000583848	4.03297e-61
ENSG00000256897	-0.000500139	4.44267e-61
ENSG00000226913	-0.000450705	7.79868e-61
ENSG00000235158	-0.000398297	1.45065e-60
ENSG00000224209	-0.000424616	2.17399e-60
ENSG00000220925	-0.000542495	2.24795e-60
ENSG00000261446	-0.000425565	3.67141e-60
ENSG00000204620	-0.000411668	3.67902e-60
ENSG00000232667	0.000527105	4.34549e-60
ENSG00000226125	-0.000569856	5.01057e-60
ENSG00000254397	-0.000484623	1.54533e-59
ENSG00000224825	-0.000666115	2.41897e-59
ENSG00000262312	-0.00047225	2.42154e-59
ENSG00000254885	-0.000354091	4.17826e-59
ENSG00000278133	-0.000352437	5.18217e-59
ENSG00000229557	0.000659412	6.05109e-59
ENSG00000236172	-0.000510534	6.55102e-59
ENSG00000203434	-0.000411354	1.75407e-58
ENSG00000258312	0.000539643	1.76136e-58
ENSG00000246363	-0.000533022	1.83484e-58
ENSG00000257682	-0.000404703	2.68309e-58
ENSG00000236434	-0.000435579	3.00675e-58
ENSG00000257456	0.000683988	3.0251e-58
ENSG00000236936	0.000618284	3.26429e-58
ENSG00000259639	-0.000629202	4.42809e-58
ENSG00000266913	-0.000489141	5.20381e-58
ENSG00000232628	-0.00039535	6.88977e-58
ENSG00000275678	-0.00033607	8.87521e-58
ENSG00000223646	-0.000334259	1.01788e-57
ENSG00000254003	-0.000665547	1.12285e-57
ENSG00000251417	-0.000454109	1.43837e-57
ENSG00000260254	-0.000838583	2.76615e-57
ENSG00000212939	-0.000518424	3.01877e-57
ENSG00000234446	-0.000547371	5.87592e-57
ENSG00000235815	0.000682427	1.36144e-56
ENSG00000198671	-0.000443047	2.45029e-56
ENSG00000241211	0.000550691	2.46103e-56
ENSG00000267674	-0.000627527	4.08759e-56
ENSG00000233519	-0.000414291	6.28091e-56
ENSG00000258551	-0.000488478	7.05386e-56
ENSG00000248605	-0.000397654	8.62576e-56
ENSG00000259106	-0.000624543	9.54601e-56
ENSG00000236510	-0.000369522	1.63608e-55
ENSG00000241219	-0.000582006	1.68686e-55
ENSG00000251586	-0.000474729	1.84317e-55
ENSG00000259290	-0.000702799	2.08251e-55
ENSG00000258068	0.000781222	2.58546e-55
ENSG00000269635	-0.000775852	3.88799e-55
ENSG00000228022	-0.000537199	5.93271e-55
ENSG00000268931	-0.000538164	6.53608e-55
ENSG00000229257	0.000575242	9.50426e-55
ENSG00000274591	-0.000500842	2.84455e-54
ENSG00000266979	-0.000425923	4.74015e-54
ENSG00000225292	-0.000500024	4.75539e-54
ENSG00000231083	-0.000345686	5.05067e-54
ENSG00000206129	-0.000476304	9.68555e-54
ENSG00000235529	-0.000339766	1.35529e-53
ENSG00000226798	-0.000434464	1.53454e-53
ENSG00000274825	-0.000666845	1.68463e-53
ENSG00000266311	-0.000379311	2.64518e-53
ENSG00000260992	0.000593961	3.8735e-53
ENSG00000228779	-0.000349241	4.12035e-53
ENSG00000264812	-0.000764488	6.62331e-53
ENSG00000197880	-0.00035434	9.95967e-53
ENSG00000255384	-0.000459203	1.1903e-52
ENSG00000122548	-0.00046838	1.31655e-52
ENSG00000249267	0.000657422	1.32377e-52
ENSG00000250348	-0.000353277	1.4201e-52
ENSG00000259242	-0.000393214	1.75896e-52
ENSG00000253647	-0.000611167	1.79624e-52
ENSG00000241054	0.000527257	1.81468e-52
ENSG00000259782	-0.000468781	1.99092e-52
ENSG00000254008	0.00109873	2.24089e-52
ENSG00000236572	0.00085739	2.38055e-52
ENSG00000228308	-0.000709252	2.69431e-52
ENSG00000227076	-0.00036243	3.51736e-52
ENSG00000226604	-0.000611683	4.33576e-52
ENSG00000260388	-0.000374283	5.83501e-52
ENSG00000258742	0.000552383	7.12414e-52
ENSG00000227535	0.000727314	9.5022e-52
ENSG00000258654	-0.000390332	9.66326e-52
ENSG00000254653	-0.000602021	1.10806e-51
ENSG00000235726	0.000535489	2.39978e-51
ENSG00000248964	-0.00047713	2.94391e-51
ENSG00000237424	-0.000372433	2.94527e-51
ENSG00000261304	-0.000894712	5.84119e-51
ENSG00000227308	-0.00074894	7.08549e-51
ENSG00000253510	0.00113456	1.40162e-50
ENSG00000261466	-0.000396149	1.44944e-50
ENSG00000203801	0.000545706	1.88442e-50
ENSG00000235099	-0.000495111	1.92162e-50
ENSG00000248464	0.000526276	3.11145e-50
ENSG00000232162	0.000849915	3.69699e-50
ENSG00000264464	-0.000353287	9.30287e-50
ENSG00000214894	-0.000364541	1.00776e-49
ENSG00000249942	-0.000705844	1.4849e-49
ENSG00000249667	-0.000361782	1.71145e-49
ENSG00000260720	-0.00159026	5.56696e-49
ENSG00000268056	-0.000713204	6.67856e-49
ENSG00000238198	-0.000428747	6.80859e-49
ENSG00000240405	-0.000522563	7.29075e-49
ENSG00000250456	0.000663201	7.3271e-49
ENSG00000257940	-0.000485505	1.84584e-48
ENSG00000244380	-0.000442966	1.97998e-48
ENSG00000203601	-0.000662046	2.19879e-48
ENSG00000269082	-0.000344249	3.50248e-48
ENSG00000220256	-0.000660122	4.22314e-48
ENSG00000259119	-0.000554002	6.95081e-48
ENSG00000233973	-0.000561739	1.01521e-47
ENSG00000226869	0.000641506	1.39724e-47
ENSG00000262477	-0.000548355	1.46548e-47
ENSG00000247311	-0.00063968	2.10625e-47
ENSG00000215498	-0.000413314	2.24607e-47
ENSG00000258422	-0.000558296	4.56795e-47
ENSG00000262079	-0.000625895	5.29008e-47
ENSG00000258344	-0.0003365	7.13322e-47
ENSG00000254971	-0.000443436	1.4873e-46
ENSG00000276054	-0.000476328	1.63881e-46
ENSG00000235361	0.000616359	1.65422e-46
ENSG00000226484	0.000687351	2.28355e-46
ENSG00000236795	-0.000457791	4.89245e-46
ENSG00000257495	-0.000414276	1.18385e-45
ENSG00000257475	-0.000408591	1.26278e-45
ENSG00000258525	0.000583829	2.20189e-45
ENSG00000260532	-0.000620326	2.27829e-45
ENSG00000257221	-0.00054448	3.24918e-45
ENSG00000261837	0.000567362	3.3292e-45
ENSG00000233496	-0.000458965	3.40216e-45
ENSG00000229717	-0.000385296	6.27692e-45
ENSG00000263904	-0.00033554	1.2808e-44
ENSG00000255246	0.000911149	1.37856e-44
ENSG00000266990	-0.000485291	1.96675e-44
ENSG00000272754	-0.000375198	3.18918e-44
ENSG00000276778	-0.000596368	4.28594e-44
ENSG00000238156	0.000607426	1.413e-43
ENSG00000259125	-0.000492597	6.36918e-43
ENSG00000259682	0.00053675	8.496e-43
ENSG00000231334	0.000530938	9.66603e-43
ENSG00000226990	0.000562567	1.38864e-42
ENSG00000224100	-0.000511963	1.81315e-42
ENSG00000267555	0.000547493	1.87752e-42
ENSG00000269927	-0.000428599	3.08618e-42
ENSG00000203498	0.000589735	5.57322e-42
ENSG00000267222	-0.000518701	7.26449e-42
ENSG00000264174	0.00109443	1.47212e-41
ENSG00000255060	0.000667472	1.58967e-41
ENSG00000226627	-0.000477535	1.75198e-41
ENSG00000246820	0.00117211	1.14799e-40
ENSG00000259798	-0.000418847	1.57599e-40
ENSG00000234698	-0.000378456	2.96494e-40
ENSG00000253532	-0.000490102	3.2701e-40
ENSG00000224733	-0.000644262	4.42843e-40
ENSG00000263609	0.000544067	5.5187e-40
ENSG00000230248	-0.000353143	9.6826e-40
ENSG00000264019	-0.000378936	4.57881e-39
ENSG00000259049	0.000645878	5.71641e-39
ENSG00000253872	-0.00044956	6.06305e-39
ENSG00000278722	0.000665672	7.30228e-39
ENSG00000272485	-0.000602289	9.68879e-39
ENSG00000260271	-0.000347443	1.04289e-38
ENSG00000254314	-0.000379124	3.19309e-38
ENSG00000236393	-0.000777103	4.93107e-38
ENSG00000249526	-0.000501841	6.42223e-38
ENSG00000228655	-0.000600537	1.19556e-37
ENSG00000231689	-0.000408766	1.20112e-37
ENSG00000253282	-0.000567314	1.27432e-37
ENSG00000263234	-0.000539826	2.00127e-37
ENSG00000272856	0.000638674	2.44502e-37
ENSG00000259334	-0.000414009	2.76079e-37
ENSG00000253583	0.000536732	1.10051e-36
ENSG00000204283	-0.000415675	2.63502e-36
ENSG00000232455	0.000785527	3.09179e-36
ENSG00000229983	-0.000553632	5.31003e-36
ENSG00000230523	-0.000644482	6.21824e-36
ENSG00000259697	-0.000485559	6.69647e-36
ENSG00000203643	-0.000712074	2.08232e-35
ENSG00000258169	-0.000444763	3.95861e-35
ENSG00000203446	-0.000489187	6.20388e-35
ENSG00000249500	-0.000552193	6.47052e-35
ENSG00000244036	-0.000338072	8.44101e-35
ENSG00000233099	-0.000749788	3.40796e-34
ENSG00000260661	0.000648839	7.57994e-34
ENSG00000226520	0.000584256	8.45773e-34
ENSG00000265096	-0.000465272	8.82184e-34
ENSG00000254707	0.000683354	8.86291e-34
ENSG00000259534	0.000611919	9.43498e-34
ENSG00000280474	-0.000719366	1.42404e-33
ENSG00000277382	0.00062187	1.56205e-33
ENSG00000229981	-0.000568988	1.69848e-33
ENSG00000255233	0.000698154	7.64624e-33
ENSG00000250670	-0.000396203	8.23377e-33
ENSG00000260239	-0.000461222	1.42078e-32
ENSG00000254802	-0.000725303	3.77013e-32
ENSG00000239454	0.00113631	4.20654e-32
ENSG00000261177	-0.000669886	1.15322e-31
ENSG00000250007	-0.000462182	1.22592e-31
ENSG00000275239	-0.000703412	1.80292e-31
ENSG00000261244	-0.000500979	1.85147e-31
ENSG00000274023	-0.000381603	2.07888e-31
ENSG00000253829	-0.000426333	2.68574e-31
ENSG00000269842	-0.000619679	3.52896e-31
ENSG00000255165	-0.000436849	7.14667e-31
ENSG00000236678	0.000831159	1.59601e-30
ENSG00000214803	-0.000377248	2.37224e-29
ENSG00000253712	-0.000483015	2.98471e-29
ENSG00000264880	-0.000445733	3.17213e-29
ENSG00000240915	-0.000596903	3.46236e-29
ENSG00000131007	0.000844435	4.69971e-29
ENSG00000259797	-0.000360287	6.09706e-29
ENSG00000225746	-0.000352277	7.9109e-29
ENSG00000248601	0.000583852	9.14473e-29
ENSG00000258747	0.000609677	1.40563e-28
ENSG00000243089	0.000867943	1.64044e-27
ENSG00000240521	-0.000439154	3.00705e-27
ENSG00000270823	-0.000407425	5.95364e-27
ENSG00000258827	-0.000477696	1.35421e-26
ENSG00000280711	-0.00053826	8.70867e-26
ENSG00000204092	-0.000523274	8.83669e-26
ENSG00000254989	0.000761046	8.91451e-26
ENSG00000266677	-0.000540107	1.82812e-25
ENSG00000247130	-0.000459881	2.63161e-25
ENSG00000177993	-0.000559612	3.90259e-25
ENSG00000255608	0.000583384	4.84055e-25
ENSG00000281769	-0.000439898	6.75524e-25
ENSG00000196566	-0.000340891	7.64138e-24
ENSG00000248544	-0.000581825	1.00456e-23
ENSG00000226983	-0.000717655	1.02298e-23
ENSG00000224851	0.00062166	1.17827e-23
ENSG00000271806	-0.00037664	2.16642e-23
ENSG00000256637	-0.00046696	2.39289e-23
ENSG00000228862	-0.000564318	4.00203e-23
ENSG00000234686	-0.000571768	5.76418e-23
ENSG00000283608	-0.000424555	6.28688e-23
ENSG00000259342	-0.000365954	1.45466e-22
ENSG00000264985	-0.000537795	2.29506e-22
ENSG00000223542	0.000572028	6.18816e-22
ENSG00000258994	0.000620874	8.9761e-22
ENSG00000255314	-0.000379866	2.09346e-21
ENSG00000259289	-0.000464028	4.8255e-21
ENSG00000229563	-0.00064119	6.67147e-21
ENSG00000240535	-0.000535341	9.71621e-21
ENSG00000258699	-0.000371279	4.555e-20
ENSG00000233977	-0.000396503	5.03377e-20
ENSG00000258765	-0.000456667	5.96722e-20
ENSG00000253572	-0.000353396	3.54972e-19
ENSG00000261670	-0.000423652	5.15236e-19
ENSG00000254844	-0.00035645	1.04542e-17
ENSG00000242049	0.00185648	3.96382e-17
ENSG00000227716	-0.000407827	1.0887e-16
ENSG00000205424	-0.00044879	1.55958e-16
ENSG00000254153	-0.000365688	2.42625e-16
ENSG00000230728	-0.000491928	3.30317e-16
ENSG00000267939	-0.00059323	5.93447e-16
ENSG00000240012	0.000698315	1.03218e-15
ENSG00000265489	-0.000352361	1.72131e-15
ENSG00000254251	-0.000347565	1.78254e-15
ENSG00000237057	-0.000509536	2.88348e-15
ENSG00000229723	-0.000437659	7.01829e-15
ENSG00000247049	-0.0010778	8.70914e-15
ENSG00000245812	-0.000361133	1.34142e-14
ENSG00000267790	-0.000586537	6.06406e-13
ENSG00000239628	-0.000365796	7.80253e-12
ENSG00000269944	-0.000699012	1.64263e-11
ENSG00000256226	0.00149604	1.77041e-11
ENSG00000272249	0.00092253	5.15309e-11
ENSG00000253311	0.000725058	7.55481e-11
ENSG00000203402	-0.000744336	8.32748e-11
ENSG00000249310	-0.000391979	9.22265e-11
ENSG00000232259	-0.000361217	2.25492e-10
ENSG00000253456	0.000551437	7.94429e-10
ENSG00000263096	-0.000362318	8.65972e-10
ENSG00000259921	-0.000401302	2.01646e-09
ENSG00000232520	0.000753403	2.11908e-09
ENSG00000270111	0.000780131	2.40025e-09
ENSG00000250819	0.000720544	4.7826e-09
ENSG00000250039	0.000526763	5.54814e-09
ENSG00000229531	-0.000826408	1.86631e-08
ENSG00000226899	-0.000402584	1.06825e-07
ENSG00000224363	-0.000358942	1.5173e-07
ENSG00000234952	0.000796687	5.28949e-07
ENSG00000257771	-0.000444656	1.02843e-06
ENSG00000248152	0.000583049	6.49388e-06
ENSG00000258171	-0.000630071	6.96156e-06
ENSG00000250106	0.000706386	5.45963e-05
ENSG00000229788	-0.00100885	5.81676e-05
ENSG00000223479	-0.000453108	6.77827e-05
LINC00388	-0.00100885	5.81676e-05
LINC02238	-0.000453108	6.77827e-05

## Sheet: Table S9
Table S9: High-attribution splicing variations
Splicing variation	Median-Attributions	Corrected P-values (FDR <= 1%)
FAM91A1;gene:ENSG00000176853:s:123799520-123799654	-0.00281994	3.88362e-305
PPP2R5E;gene:ENSG00000154001:s:63389612-63389731	-0.00292969	3.88362e-305
SNRPA1;gene:ENSG00000131876:s:101285726-101285832	-0.000884231	3.88362e-305
RSPRY1;gene:ENSG00000159579:t:57238879-57240475	0.000516363	3.88362e-305
RPL7L1;gene:ENSG00000146223:s:42884613-42884750	-0.00079531	3.88362e-305
DCAF7;gene:ENSG00000136485:s:63585211-63585328	0.000415332	3.88362e-305
SUCLG2;gene:ENSG00000172340:s:67508807-67508903	-0.00125996	3.88362e-305
EIF1AD;gene:ENSG00000175376:s:65999567-65999675	0.000395905	3.88362e-305
CS;gene:ENSG00000062485:s:56283792-56283894	0.00274985	3.88362e-305
MRPL4;gene:ENSG00000105364:s:10252551-10253029	0.000386326	3.88362e-305
HNRNPR;gene:ENSG00000125944:t:23337754-23337861	0.00398834	3.88362e-305
VDAC2;gene:ENSG00000165637:t:75212230-75212298	-0.00175705	3.88362e-305
MCRS1;gene:ENSG00000187778:s:49564737-49564895	0.000362736	3.88362e-305
PRPF38A;gene:ENSG00000134748:t:52411115-52411200	0.000364211	3.88362e-305
PCCB;gene:ENSG00000114054:s:136328687-136328857	0.00039957	3.88362e-305
ISY1-RAB43;gene:ENSG00000261796:t:129087575-129091346	-0.00156623	3.88362e-305
PAK2;gene:ENSG00000180370:t:196803017-196803164	0.00171978	3.88362e-305
DGKZ;gene:ENSG00000149091:s:46374766-46374839	-0.00681587	3.88362e-305
ROMO1;gene:ENSG00000125995:s:35699272-35699451	0.000426384	3.90397e-301
CIAPIN1;gene:ENSG00000005194:s:57431151-57431310	0.000328303	1.36619e-297
CCDC86;gene:ENSG00000110104:t:60849940-60850014	0.000408816	1.27892e-290
MAD2L2;gene:ENSG00000116670:s:11680562-11680613	0.000322724	1.88061e-289
CPSF3;gene:ENSG00000119203:t:9455659-9455757	0.000382003	6.98168e-289
FAM91A1;gene:ENSG00000176853:t:123799520-123799654	-0.00224294	6.64658e-286
RAE1;gene:ENSG00000101146:s:57366802-57366893	0.000332586	3.84456e-277
MRPL21;gene:ENSG00000197345:t:68900535-68900605	0.000472271	3.46949e-271
SINHCAF;gene:ENSG00000139146:s:31293805-31293931	0.00266875	1.21179e-270
RPE;gene:ENSG00000197713:t:210016507-210016986	-0.000912695	3.08783e-268
ASL;gene:ENSG00000126522:t:66082880-66082939	0.000327823	1.17231e-266
USP47;gene:ENSG00000170242:s:11947945-11948244	0.000483227	2.67291e-266
PTPMT1;gene:ENSG00000110536:s:47565430-47565796	0.000356171	1.67005e-264
CCDC130;gene:ENSG00000104957:s:13751608-13751811	0.000447405	1.26707e-263
PWP1;gene:ENSG00000136045:s:107703378-107703746	0.000313015	2.80909e-262
PAK1;gene:ENSG00000149269:s:77349239-77349765	0.000413745	4.69347e-262
CUL4A;gene:ENSG00000139842:s:113244223-113244514	0.000414157	1.80237e-260
SNRNP25;gene:ENSG00000161981:t:57086-57669	0.000286325	4.27717e-260
AC058822.1;gene:ENSG00000282278:t:53425872-53425970	0.0004729	1.13744e-259
FLII;gene:ENSG00000177731:s:18248550-18248759	0.000300744	1.19805e-259
RAE1;gene:ENSG00000101146:s:57373663-57373738	0.000351702	1.38643e-259
MRPL49;gene:ENSG00000149792:s:65124725-65125612	0.000352335	3.59653e-256
CUL1;gene:ENSG00000055130:s:148783971-148784380	0.000419612	4.54901e-256
TMEM243;gene:ENSG00000135185:s:87198228-87199613	0.000393374	1.14706e-255
FAM91A1;gene:ENSG00000176853:s:123799772-123799885	-0.000863704	2.44854e-255
DHX38;gene:ENSG00000140829:s:72109415-72109756	0.000301157	3.16602e-255
HDGFL2;gene:ENSG00000167674:s:4493982-4494057	0.000297949	1.52507e-252
AATF;gene:ENSG00000275700:t:36990774-36990857	0.000321	1.99143e-251
CDCA2;gene:ENSG00000184661:t:25469763-25469980	0.000893762	6.8834e-249
MAIP1;gene:ENSG00000162972:t:199959266-199959344	0.000284754	1.64788e-246
PFKM;gene:ENSG00000152556:s:48145210-48145319	0.0003909	3.96876e-245
FP565260.2;gene:ENSG00000276612:s:5118690-5118847	0.000354212	6.27246e-245
ITSN1;gene:ENSG00000205726:s:33829624-33829745	-0.000798309	3.11207e-243
GABPA;gene:ENSG00000154727:s:25745210-25745354	-0.00318687	1.60658e-242
SF3B1;gene:ENSG00000115524:s:197402948-197403059	0.000406552	7.28021e-239
FAM133B;gene:ENSG00000234545:s:92569542-92569915	0.000543948	5.92545e-238
SLX1A-SULT1A3;gene:ENSG00000213599:s:30203268-30203685	0.000276725	1.10698e-236
TBRG4;gene:ENSG00000136270:s:45101171-45101372	0.000366554	3.8753e-235
DIAPH1;gene:ENSG00000131504:s:141529603-141530056	0.000398608	4.42147e-235
DELE1;gene:ENSG00000081791:t:141934494-141934996	0.000355331	1.62546e-233
PES1;gene:ENSG00000100029:s:30581528-30581644	0.000296176	2.08768e-230
PAICS;gene:ENSG00000128050:s:56446695-56446873	0.000382944	1.18789e-229
ALDH7A1;gene:ENSG00000164904:s:126550196-126550293	0.000322357	1.41826e-225
VARS;gene:ENSG00000204394:t:31782721-31782845	0.000490509	1.11109e-222
OGDH;gene:ENSG00000105953:s:44694424-44694576	0.000414154	5.35425e-216
EIF2B5;gene:ENSG00000145191:t:184142779-184142886	0.000293586	9.53378e-215
RNF40;gene:ENSG00000103549:t:30768103-30768531	0.000343724	3.57268e-210
IGF2R;gene:ENSG00000197081:t:160103746-160103815	0.000388486	1.35402e-209
PHF21A;gene:ENSG00000135365:s:45938157-45938312	0.000441577	3.05964e-209
PRXL2A;gene:ENSG00000122378:t:80422417-80422589	0.000429829	2.65707e-208
CCDC167;gene:ENSG00000198937:s:37485100-37485206	0.000507009	3.7777e-208
ARL8A;gene:ENSG00000143862:s:202138368-202138448	0.000437766	8.89746e-207
CDC27;gene:ENSG00000004897:s:47158206-47158303	0.000986345	7.86944e-206
INF2;gene:ENSG00000203485:s:104706910-104707051	0.000333625	1.78885e-205
MCMBP;gene:ENSG00000197771:s:119847613-119847713	0.000475743	1.01932e-203
SENP3-EIF4A1;gene:ENSG00000277957:s:7570292-7570503	0.000339827	9.70743e-201
TMEM87A;gene:ENSG00000103978:s:42227615-42227769	0.000405873	1.61338e-200
HDGFL2;gene:ENSG00000167674:t:4491764-4491840	0.000468906	6.3173e-198
DCAF7;gene:ENSG00000136485:s:63583502-63583711	0.000357106	1.50096e-197
SLC30A5;gene:ENSG00000145740:s:69123199-69123539	0.000426547	1.52329e-197
CYHR1;gene:ENSG00000187954:s:144451120-144452570	0.000370405	2.51974e-197
KATNBL1;gene:ENSG00000134152:s:34147200-34147214	-0.00089399	4.20214e-194
C4orf3;gene:ENSG00000164096:t:119296419-119298779	0.000378338	2.51529e-193
TNFSF12;gene:ENSG00000239697:t:7550799-7550852	0.000455856	2.7009e-192
DNAJA3;gene:ENSG00000103423:s:4443017-4443164	0.00032754	6.21568e-192
LENG8;gene:ENSG00000167615:s:54457734-54457848	0.000348607	6.55132e-192
INTS3;gene:ENSG00000143624:s:153766475-153767827	0.000402377	2.08493e-191
ALDH18A1;gene:ENSG00000059573:s:95613966-95614161	0.000311327	5.12272e-191
CCNG1;gene:ENSG00000113328:s:163442045-163442143	0.000349105	7.04144e-189
PPP3CC;gene:ENSG00000120910:s:22532225-22532306	0.000294934	1.26025e-187
MORC2;gene:ENSG00000133422:s:30934504-30935161	0.000318525	4.83779e-186
NSMCE2;gene:ENSG00000156831:s:125357218-125357319	0.000352798	2.36183e-179
MYBBP1A;gene:ENSG00000132382:s:4545610-4545761	0.000384482	5.76107e-179
SPTLC1;gene:ENSG00000090054:t:92112455-92112562	-0.00140951	6.0956e-178
RHOT1;gene:ENSG00000126858:s:32175962-32176015	0.00258751	5.77156e-177
KAT5;gene:ENSG00000172977:s:65713744-65713848	0.000307617	1.09434e-176
SEC31A;gene:ENSG00000138674:s:82854903-82855029	0.000340915	1.48173e-175
ARHGAP1;gene:ENSG00000175220:t:46681664-46682182	0.000411571	1.88394e-174
NFS1;gene:ENSG00000244005:s:35673601-35673684	0.00034398	1.21983e-172
TFDP2;gene:ENSG00000114126:s:141959674-141959840	0.000280068	2.21826e-170
TRIP4;gene:ENSG00000103671:s:64395398-64395531	0.000300338	4.13239e-169
MAN1B1;gene:ENSG00000177239:s:137101005-137101153	0.000381665	4.86036e-168
WDR24;gene:ENSG00000127580:s:685257-685597	0.000289443	1.90856e-167
FAM8A1;gene:ENSG00000137414:s:17604906-17605029	-0.00173722	9.874e-167
ELAC2;gene:ENSG00000006744:t:12995940-12995978	0.000338325	1.40107e-166
EIF2AK4;gene:ENSG00000128829:s:39990273-39990377	0.000301139	1.0384e-165
NOSIP;gene:ENSG00000142546:s:49556316-49556452	0.000302556	1.72549e-163
TOMM34;gene:ENSG00000025772:s:44943413-44943592	0.000300252	2.38733e-163
HMGXB3;gene:ENSG00000113716:s:150041785-150041969	0.000308123	2.50516e-162
SF3A3;gene:ENSG00000183431:s:37978988-37979199	0.000486821	3.36159e-160
MCMBP;gene:ENSG00000197771:t:119842782-119843426	0.000419005	3.48445e-159
SUPT5H;gene:ENSG00000196235:s:39458352-39458887	0.000333535	4.0916e-159
TTC37;gene:ENSG00000198677:t:95478290-95478442	0.000311181	8.4138e-159
P2RX4;gene:ENSG00000135124:t:121233523-121233547	0.000423554	1.89126e-157
SPNS1;gene:ENSG00000169682:s:28981898-28982056	0.000314467	4.42669e-157
CDK5RAP2;gene:ENSG00000136861:s:120415040-120415159	0.000286588	2.39985e-155
RIOK1;gene:ENSG00000124784:s:7404705-7405184	0.00034603	1.17047e-152
TCTN3;gene:ENSG00000119977:s:95685556-95685636	0.000277696	1.61162e-152
ESYT1;gene:ENSG00000139641:s:56138384-56138499	0.000346006	1.78571e-151
UBQLN4;gene:ENSG00000160803:t:156043998-156044223	-0.00212269	2.08439e-150
PHKA1;gene:ENSG00000067177:s:72705198-72705245	0.00386025	5.54143e-149
CTTN;gene:ENSG00000085733:s:70407298-70407384	0.000413848	1.95263e-148
ZDHHC11;gene:ENSG00000188818:t:795915-795936	0.0027629	2.15435e-148
CRYZ;gene:ENSG00000116791:s:74706899-74706994	0.000281665	1.7186e-147
MTX1;gene:ENSG00000173171:s:155210346-155210435	0.000366034	1.71139e-146
ETS2;gene:ENSG00000157557:s:38814241-38814396	0.000347191	2.64857e-146
OPA1;gene:ENSG00000198836:t:193662822-193662962	0.000375552	4.32052e-146
DMAP1;gene:ENSG00000178028:s:44218962-44219249	0.000285567	6.97956e-145
WIPI2;gene:ENSG00000157954:t:5229408-5229765	0.000362023	8.83637e-145
RPP30;gene:ENSG00000148688:s:90874858-90874924	0.000401586	3.70409e-143
VPS35;gene:ENSG00000069329:s:46677315-46677686	0.000334883	4.65786e-142
FUCA2;gene:ENSG00000001036:t:143494811-143495847	0.000352	1.20455e-141
GLE1;gene:ENSG00000119392:s:128539616-128539877	0.000379876	3.89308e-141
U2SURP;gene:ENSG00000163714:s:143022853-143023395	0.000311094	8.3274e-141
TIAL1;gene:ENSG00000151923:s:119582459-119582608	0.000372731	8.34434e-141
APOLD1;gene:ENSG00000178878:t:12826000-12826070	0.00035023	1.26464e-139
RMND1;gene:ENSG00000155906:s:151422541-151422605	0.000384773	5.84276e-139
FAF2;gene:ENSG00000113194:s:176496389-176496986	0.00036494	9.13611e-139
HSPG2;gene:ENSG00000142798:s:21831652-21831853	0.000345234	2.69127e-137
EPB41L1;gene:ENSG00000088367:s:36221864-36221944	0.000363109	2.5332e-136
PELP1;gene:ENSG00000141456:s:4671691-4671904	0.000288897	6.75413e-136
ALKBH3;gene:ENSG00000166199:t:43919918-43920266	0.000291751	7.19316e-134
SBNO2;gene:ENSG00000064932:s:1123534-1123735	0.00032635	7.69847e-134
PANK2;gene:ENSG00000125779:s:3916799-3917050	0.00028405	1.54503e-130
EIF4G3;gene:ENSG00000075151:t:20827617-20827698	0.000290224	7.03204e-130
UBR2;gene:ENSG00000024048:s:42676765-42676873	0.000282477	2.73023e-128
PELP1;gene:ENSG00000141456:s:4675079-4675195	0.000311833	4.15549e-128
SUGP1;gene:ENSG00000105705:s:19279213-19279668	0.000334514	1.02176e-127
ACLY;gene:ENSG00000131473:s:41901696-41901837	0.000450539	1.10184e-126
FAM193B;gene:ENSG00000146067:s:177524185-177524500	0.000457042	1.80881e-126
ZFR;gene:ENSG00000056097:s:32364164-32364938	0.000322786	2.9306e-124
DNAAF5;gene:ENSG00000164818:s:761753-761896	0.000296441	5.63132e-124
MRPL30;gene:ENSG00000185414:s:99195116-99195189	0.000363973	3.10695e-123
PYURF;gene:ENSG00000145337:t:88520985-88522029	0.000381035	4.3509e-123
RNF115;gene:ENSG00000265491:s:145751438-145751521	0.00027721	1.07365e-122
MAPK9;gene:ENSG00000050748:t:180246028-180247510	0.00048216	1.38426e-122
JUP;gene:ENSG00000173801:s:41769414-41769677	0.000440455	4.92876e-121
PSMB10;gene:ENSG00000205220:s:67936191-67936312	0.000288766	1.833e-119
SPATA20;gene:ENSG00000006282:s:50548267-50548453	0.000356474	2.06709e-119
HAUS6;gene:ENSG00000147874:t:19080479-19080672	-0.000848298	2.50494e-119
SLC27A4;gene:ENSG00000167114:s:128352638-128352747	0.000388794	1.22925e-118
MGRN1;gene:ENSG00000102858:s:4682823-4682946	0.00050595	1.61375e-117
NEPRO;gene:ENSG00000163608:s:113011045-113011165	0.000397214	1.98179e-117
SLC38A10;gene:ENSG00000157637:s:81284850-81285714	0.000288781	6.71298e-117
AC021097.2;gene:ENSG00000285292:s:151218749-151218873	0.000282792	1.30014e-116
SLC20A1;gene:ENSG00000144136:s:112661142-112661580	0.00043201	3.25297e-116
TBCD;gene:ENSG00000141556:s:82927905-82927988	0.000318928	4.57648e-115
PARVA;gene:ENSG00000197702:t:12518445-12518517	0.000302087	5.81664e-114
CUX1;gene:ENSG00000257923:s:102111698-102112010	0.000384456	1.89993e-113
DNM1L;gene:ENSG00000087470:s:32730988-32731134	0.000351603	1.3229e-112
NSUN6;gene:ENSG00000241058:s:18548108-18548247	0.00033433	9.07894e-112
NAT10;gene:ENSG00000135372:s:34138872-34139287	0.000374264	9.61071e-112
RPP30;gene:ENSG00000148688:s:90875558-90875614	0.000284889	9.7292e-112
STAT3;gene:ENSG00000168610:s:42324711-42324846	0.000323464	8.62214e-111
EIF2AK1;gene:ENSG00000086232:s:6049784-6050045	0.000316295	2.09424e-110
HDGFL2;gene:ENSG00000167674:s:4491566-4491682	0.000435288	3.64685e-110
PPP6R2;gene:ENSG00000100239:t:50416092-50416210	0.000334449	6.9129e-110
TRAP1;gene:ENSG00000126602:t:3685996-3686136	0.000434397	6.07276e-108
CHERP;gene:ENSG00000085872:t:16520723-16520912	0.000379781	1.4645e-107
RRM1;gene:ENSG00000167325:s:4126684-4126949	0.000347052	1.62859e-106
SLC35F5;gene:ENSG00000115084:s:113735777-113736183	0.000310749	4.47213e-106
LZTR1;gene:ENSG00000099949:s:20996689-20996801	0.000335136	1.11808e-105
ARHGAP1;gene:ENSG00000175220:s:46686747-46688260	0.000293001	1.14374e-105
SAR1B;gene:ENSG00000152700:t:134608372-134608503	0.000296761	1.83595e-105
ACLY;gene:ENSG00000131473:s:41872032-41872182	0.000278959	3.31981e-105
MARK3;gene:ENSG00000075413:s:103465714-103465898	0.000295323	8.59383e-105
HYOU1;gene:ENSG00000149428:s:119051438-119051625	0.000292034	3.77491e-104
ATRN;gene:ENSG00000088812:s:3596377-3596429	0.000289395	1.0203e-102
PPP2R5E;gene:ENSG00000154001:t:63393820-63393928	0.000321767	1.19501e-102
TYRO3;gene:ENSG00000092445:s:41570604-41570699	-0.00161144	3.73865e-102
MRPL16;gene:ENSG00000166902:t:59807236-59807849	0.000279697	3.93405e-102
ILF3;gene:ENSG00000129351:s:10670499-10670608	0.000302923	6.46828e-102
PIP4P1;gene:ENSG00000165782:t:20459206-20459296	0.000382027	2.12911e-101
SPIN1;gene:ENSG00000106723:s:88426382-88426591	0.000333816	5.14462e-101
SIPA1L1;gene:ENSG00000197555:s:71724603-71724835	0.000477729	1.68847e-100
CSNK2A1;gene:ENSG00000101266:s:487427-487582	-0.00148044	1.95604e-100
CENPC;gene:ENSG00000145241:s:67544149-67544195	-0.0037374	4.60217e-100
UBE2Q2;gene:ENSG00000140367:s:75890919-75891014	0.000460532	1.21244e-99
SBNO2;gene:ENSG00000064932:s:1109292-1109423	0.000379246	1.28016e-99
PSMD13;gene:ENSG00000185627:s:244031-244075	0.000311956	3.68001e-99
HAUS6;gene:ENSG00000147874:t:19063514-19063580	-0.00197034	2.64259e-98
AHCTF1;gene:ENSG00000153207:s:246898208-246898336	-0.00229791	4.10864e-98
TRIP12;gene:ENSG00000153827:s:229788798-229788949	0.000296792	3.93485e-96
UNC45A;gene:ENSG00000140553:s:90949300-90949443	0.000352337	8.78198e-96
HOOK2;gene:ENSG00000095066:s:12763528-12763625	0.000328936	3.54411e-95
MLLT1;gene:ENSG00000130382:s:6216405-6216513	0.000345119	1.6962e-94
ATP5PF;gene:ENSG00000154723:s:25734989-25735033	0.000327554	6.6417e-94
ESYT1;gene:ENSG00000139641:s:56133588-56133674	0.000324276	1.68154e-93
MTRF1L;gene:ENSG00000112031:s:152994513-152994808	-0.00119165	2.07047e-93
PRDX4;gene:ENSG00000123131:s:23682396-23682526	0.000277044	4.36338e-93
RABGGTA;gene:ENSG00000100949:s:24266430-24266552	0.000352408	9.25208e-93
RALBP1;gene:ENSG00000017797:s:9525720-9525851	0.000340592	1.49645e-92
NUP205;gene:ENSG00000155561:s:135606751-135606915	0.000342266	2.26862e-92
INF2;gene:ENSG00000203485:s:104703295-104703454	0.000277191	5.18239e-92
SIL1;gene:ENSG00000120725:s:139026801-139026992	0.000294984	5.87328e-92
SNURF;gene:ENSG00000273173:s:24975282-24975509	0.000316958	1.72251e-90
RPL30;gene:ENSG00000156482:s:98042645-98042784	0.00031344	3.52259e-89
POP4;gene:ENSG00000105171:s:29611375-29611939	0.000444374	4.32929e-89
SURF4;gene:ENSG00000148248:t:133364840-133365026	0.000424603	5.17777e-89
ILF3;gene:ENSG00000129351:s:10671170-10671203	0.000283784	8.62525e-89
SH3GLB2;gene:ENSG00000148341:s:129010120-129010209	0.000285836	8.77085e-89
JOSD2;gene:ENSG00000161677:s:50507574-50508029	0.000285219	1.14331e-88
PRMT5;gene:ENSG00000100462:s:22922742-22922910	0.000398048	1.31154e-88
BZW2;gene:ENSG00000136261:s:16665437-16665501	0.000377486	2.86429e-88
LRBA;gene:ENSG00000198589:s:150349992-150350159	0.000348967	3.00076e-88
ELP4;gene:ENSG00000109911:s:31603765-31603907	0.000298193	4.43102e-86
SMU1;gene:ENSG00000122692:s:33068824-33068934	0.000392967	1.15991e-85
AP000944.2;gene:ENSG00000285816:s:65294151-65294264	0.000293658	2.06743e-85
C1GALT1C1;gene:ENSG00000171155:t:120625793-120627171	0.0002784	1.63925e-84
THOC3;gene:ENSG00000051596:s:175961273-175961324	0.000356987	4.54589e-84
POLR2G;gene:ENSG00000168002:s:62765322-62765405	0.000324318	5.3119e-84
KANSL3;gene:ENSG00000114982:s:96612817-96612934	0.000304727	5.66011e-84
EXOSC10;gene:ENSG00000171824:s:11068008-11068121	0.000284694	5.82616e-84
FARSB;gene:ENSG00000116120:t:222631604-222631674	0.000311602	7.54686e-84
CUL5;gene:ENSG00000166266:s:108095530-108095691	0.00029227	8.93253e-84
NUP93;gene:ENSG00000102900:s:56832295-56832388	0.000397322	9.13449e-84
GGH;gene:ENSG00000137563:t:63015079-63015453	0.000292936	2.20615e-83
ZER1;gene:ENSG00000160445:t:128739888-128740119	0.000302076	3.20254e-83
KDM6B;gene:ENSG00000132510:s:7851951-7852065	0.000283676	5.67016e-83
TIMM23;gene:ENSG00000265354:s:45985358-45985441	0.000435713	4.71706e-81
TNPO3;gene:ENSG00000064419:s:128967280-128967392	0.000286094	7.26097e-81
TMEM214;gene:ENSG00000119777:s:27036661-27036786	0.000327235	2.34762e-80
RRAS;gene:ENSG00000126458:t:49635734-49635852	0.000463722	3.10154e-80
PFKM;gene:ENSG00000152556:t:48140722-48140917	0.000350619	3.82228e-80
BUD13;gene:ENSG00000137656:s:116758269-116758555	0.000356618	2.3659e-79
CTNNBL1;gene:ENSG00000132792:s:37777653-37777712	0.000399886	4.36925e-79
SNX2;gene:ENSG00000205302:t:122829598-122830108	0.000396902	4.59699e-79
ZFAND6;gene:ENSG00000086666:s:80121712-80121820	0.000316968	3.05792e-78
SYAP1;gene:ENSG00000169895:s:16756663-16756721	0.000306717	3.56214e-77
VPS72;gene:ENSG00000163159:s:151185506-151185644	0.00030666	1.7339e-76
NUFIP1;gene:ENSG00000083635:s:44949722-44949838	-0.000450242	1.77707e-76
PARN;gene:ENSG00000140694:s:14586318-14586361	0.000309807	2.6509e-76
CHMP2A;gene:ENSG00000130724:s:58552055-58552185	0.000327715	2.73057e-76
ACTR5;gene:ENSG00000101442:t:38765402-38765518	0.000302897	7.69137e-76
DKC1;gene:ENSG00000130826:s:154765364-154765530	0.00035912	1.23261e-75
HMBS;gene:ENSG00000256269:s:119091413-119091526	0.000282485	3.92452e-75
ARL8B;gene:ENSG00000134108:s:5172150-5172223	0.000302384	1.29903e-74
CSNK2A2;gene:ENSG00000070770:s:58165560-58165708	0.00048277	4.84246e-74
SNRNP200;gene:ENSG00000144028:s:96297363-96297536	0.000368661	2.31694e-73
DNMT1;gene:ENSG00000130816:s:10162667-10162983	0.000276509	3.03721e-73
MBD1;gene:ENSG00000141644:s:50276832-50276998	0.000295974	9.84613e-73
FUZ;gene:ENSG00000010361:s:49809163-49809258	0.000295734	7.20239e-72
LACTB2;gene:ENSG00000147592:t:70644065-70644252	0.000313483	7.60672e-72
TFEB;gene:ENSG00000112561:s:41687907-41688200	0.000282173	6.78306e-71
LAMB2;gene:ENSG00000172037:s:49128661-49128819	0.000321495	1.17988e-70
PRKCI;gene:ENSG00000163558:s:170281610-170281968	0.000430071	1.57466e-70
BCAM;gene:ENSG00000187244:s:44814604-44814760	0.000281926	5.57198e-70
AC023055.1;gene:ENSG00000257390:s:55794359-55794387	0.000363295	1.04362e-69
FP565260.1;gene:ENSG00000275464:t:5135935-5136043	0.000345753	1.15229e-69
NDUFS2;gene:ENSG00000158864:t:161213864-161214053	0.000368082	1.56379e-69
NIPSNAP1;gene:ENSG00000184117:t:29560677-29560828	0.000421282	1.18511e-68
WDR5;gene:ENSG00000196363:s:134141949-134142038	0.000313841	1.48244e-68
ANKRD54;gene:ENSG00000100124:s:37832958-37833109	0.000337902	1.67553e-68
PRKDC;gene:ENSG00000253729:s:47779004-47779361	0.000289806	2.17114e-68
INPP5K;gene:ENSG00000132376:s:1509683-1509799	0.000298259	3.34769e-68
PIP5K1A;gene:ENSG00000143398:s:151239130-151239178	0.00028401	2.26929e-67
ANKS3;gene:ENSG00000168096:s:4697977-4698062	0.000308371	9.32381e-67
ACP2;gene:ENSG00000134575:s:47248676-47248906	0.000334621	1.07059e-66
HDAC3;gene:ENSG00000171720:s:141629173-141629258	0.000287319	1.37423e-66
TFIP11;gene:ENSG00000100109:s:26499104-26499391	0.000388573	3.34766e-66
STAT1;gene:ENSG00000115415:s:190984310-190984393	0.000292203	5.50212e-66
SARNP;gene:ENSG00000205323:s:55790567-55790592	0.000291927	1.8919e-65
PBX2;gene:ENSG00000204304:s:32186813-32186901	0.00181415	4.6742e-65
HSPG2;gene:ENSG00000142798:t:21832495-21832606	0.00034577	6.63628e-65
CREB3L4;gene:ENSG00000143578:s:153973195-153973263	0.000405294	8.99979e-65
MVD;gene:ENSG00000167508:s:88655834-88656561	0.000279471	1.05595e-64
POLR3C;gene:ENSG00000186141:s:145824088-145824369	0.000323363	1.22995e-64
RTCA;gene:ENSG00000137996:t:100274824-100274969	0.000361416	5.20133e-64
HDAC1;gene:ENSG00000116478:s:32331646-32331946	0.000376162	8.68006e-63
HYOU1;gene:ENSG00000149428:s:119048714-119048886	0.000322696	3.32855e-62
MRPS14;gene:ENSG00000120333:s:175018404-175018576	0.00032922	1.0712e-61
GGA2;gene:ENSG00000103365:s:23469996-23470499	0.000298835	2.78064e-61
WWP2;gene:ENSG00000198373:t:69931152-69931227	0.000327311	2.5894e-60
TYK2;gene:ENSG00000105397:t:10361305-10361598	0.000332462	3.09563e-60
PPT1;gene:ENSG00000131238:t:40078557-40078658	0.000280285	6.7683e-60
GGA1;gene:ENSG00000100083:s:37620854-37620913	0.000334996	8.99243e-60
GK;gene:ENSG00000198814:s:30691103-30691199	0.0036659	1.14425e-59
CAPN2;gene:ENSG00000162909:s:223761414-223761739	0.000313031	1.57224e-59
EPRS;gene:ENSG00000136628:s:220022347-220022518	0.000284422	5.7163e-59
PRPF6;gene:ENSG00000101161:s:64031572-64032044	0.000291169	1.47012e-58
CCNK;gene:ENSG00000090061:s:99493792-99495629	0.00028169	1.15136e-57
KHSRP;gene:ENSG00000088247:s:6421650-6421698	0.000315142	1.68324e-57
DAP;gene:ENSG00000112977:t:10748083-10748271	0.000322597	3.05862e-57
CCDC174;gene:ENSG00000154781:s:14667354-14667594	0.000347725	1.14314e-56
IRAK1;gene:ENSG00000184216:s:154018291-154018483	0.000343383	3.86504e-56
SNRPF;gene:ENSG00000139343:s:95858928-95859076	0.000326985	5.87273e-56
SYS1;gene:ENSG00000204070:s:45365219-45365868	0.00027626	2.38364e-55
DLG5;gene:ENSG00000151208:t:77806758-77806928	0.000276949	2.82958e-55
AC021097.2;gene:ENSG00000285292:s:151221578-151221906	0.00028214	5.02939e-55
NCSTN;gene:ENSG00000162736:s:160344722-160345171	0.000300908	9.91809e-55
P4HA2;gene:ENSG00000072682:s:132204082-132204152	0.000279985	1.04876e-54
PARP1;gene:ENSG00000143799:t:226401983-226402379	0.000319061	1.71783e-54
LARS;gene:ENSG00000133706:t:146157728-146157795	0.000278198	5.96625e-54
GRIPAP1;gene:ENSG00000068400:s:48985268-48985402	0.000292515	1.17179e-53
ARHGAP12;gene:ENSG00000165322:t:31805404-31807832	0.000308233	2.08023e-53
ZC3H7A;gene:ENSG00000122299:s:11756237-11756404	0.000374552	2.42262e-53
EXT2;gene:ENSG00000151348:s:44109194-44109283	0.000279472	6.74403e-53
KDM6B;gene:ENSG00000132510:t:7853210-7853380	0.000379094	8.136e-53
PABPC4;gene:ENSG00000090621:s:39571234-39571349	0.00028071	8.95863e-53
LMAN2;gene:ENSG00000169223:s:177337363-177337524	0.000388794	9.08259e-53
IFIH1;gene:ENSG00000115267:s:162279996-162280112	0.000293917	1.36343e-52
TMEM87A;gene:ENSG00000103978:t:42261196-42261249	0.000302429	6.63276e-52
SF3A3;gene:ENSG00000183431:s:37980586-37980789	0.000391302	9.08193e-52
DHPS;gene:ENSG00000095059:s:12681560-12681724	0.00047267	8.26804e-51
ETFDH;gene:ENSG00000171503:s:158703423-158703591	0.000278834	9.36258e-51
LTBR;gene:ENSG00000111321:s:6385459-6386162	0.000283125	1.25989e-50
UHRF1;gene:ENSG00000276043:s:4947105-4947211	-0.00351115	2.57555e-50
C11orf80;gene:ENSG00000173715:s:66821642-66821764	0.000311567	4.50344e-50
P4HA2;gene:ENSG00000072682:s:132198321-132198440	0.000363981	5.41194e-50
SMYD5;gene:ENSG00000135632:s:73224617-73224960	0.000305535	1.57914e-49
AC068205.2;gene:ENSG00000283341:t:43815437-43815505	0.00030008	6.50727e-49
PELP1;gene:ENSG00000141456:s:4675274-4675518	0.000276449	7.9719e-49
FUBP1;gene:ENSG00000162613:s:77966694-77966751	0.000353415	1.39576e-48
CBX1;gene:ENSG00000108468:s:48076865-48077041	0.000301077	2.61752e-48
USP32;gene:ENSG00000170832:s:60181324-60181748	0.000289101	5.16185e-48
PRRC2C;gene:ENSG00000117523:s:171532343-171533009	0.00029983	9.46762e-48
ANKIB1;gene:ENSG00000001629:s:92387975-92388041	0.000309844	4.90853e-47
AC093616.1;gene:ENSG00000234231:s:87725937-87726208	0.000296467	9.47317e-47
DCAF12;gene:ENSG00000198876:s:34093286-34093779	0.000278376	1.57449e-46
DTX3;gene:ENSG00000178498:s:57606188-57606252	0.000322151	2.01553e-46
SPOUT1;gene:ENSG00000198917:s:128826298-128826446	0.000290095	4.23769e-46
TTC5;gene:ENSG00000136319:t:20300337-20300818	0.000330435	8.02344e-46
CPSF1;gene:ENSG00000071894:s:144397487-144397690	0.00036003	1.31838e-45
SPTBN1;gene:ENSG00000115306:s:54617608-54617688	0.000372401	6.01731e-45
CTPS1;gene:ENSG00000171793:s:41009445-41009589	0.000326893	1.15214e-44
AP2B1;gene:ENSG00000006125:t:35710234-35710320	0.000310926	1.37991e-44
GRWD1;gene:ENSG00000105447:t:48452708-48457022	0.000338203	3.67114e-44
SNRNP200;gene:ENSG00000144028:s:96300998-96301053	0.000299836	4.61987e-44
TRPM4;gene:ENSG00000130529:s:49200611-49200785	0.000310507	5.60252e-44
SLC20A1;gene:ENSG00000144136:s:112660387-112660572	0.000346504	3.54987e-43
STRADB;gene:ENSG00000082146:t:201458784-201458864	-0.00054683	5.58431e-43
PTDSS1;gene:ENSG00000156471:s:96284109-96284153	0.000283239	6.35511e-43
MGAT4A;gene:ENSG00000071073:s:98636517-98636595	0.000314195	1.85366e-42
SHARPIN;gene:ENSG00000179526:s:144099929-144100069	0.000295441	3.39526e-42
RRP12;gene:ENSG00000052749:s:97366446-97366621	0.000330654	4.67742e-42
ABHD16A;gene:ENSG00000204427:s:31687773-31687923	0.000388892	6.08508e-42
CDR2;gene:ENSG00000140743:s:22349156-22349469	0.000310715	9.61082e-42
KHSRP;gene:ENSG00000088247:s:6417981-6418089	0.000371177	1.95659e-41
VPS52;gene:ENSG00000223501:s:33268499-33268649	0.000294956	3.77025e-41
CRIP2;gene:ENSG00000182809:s:105478592-105478871	0.000288391	5.5849e-41
DDX49;gene:ENSG00000105671:s:18922322-18922513	0.000384378	1.16585e-40
CUL1;gene:ENSG00000055130:s:148797812-148797859	0.000343709	1.8296e-40
RNF220;gene:ENSG00000187147:s:44648308-44649769	0.000306053	2.17133e-40
SEPHS1;gene:ENSG00000086475:s:13329698-13329788	0.000391211	3.78922e-40
DHX30;gene:ENSG00000132153:s:47848880-47849079	0.000424115	1.59522e-39
LAMA5;gene:ENSG00000130702:s:62311888-62312146	0.000320382	2.80744e-39
URB1;gene:ENSG00000142207:s:32317676-32317917	0.000295619	3.10202e-39
SMARCA1;gene:ENSG00000102038:t:129496750-129496871	0.000287933	4.12294e-39
DHCR24;gene:ENSG00000116133:s:54854037-54854234	0.000344304	5.10267e-39
CDCA3;gene:ENSG00000111665:s:6851222-6852066	0.000339248	7.94358e-39
TARS;gene:ENSG00000113407:s:33457257-33457403	0.00033599	1.08641e-38
EXOC5;gene:ENSG00000070367:s:57237338-57237506	0.000300772	1.36053e-38
AC004754.1;gene:ENSG00000269881:s:259969-260275	0.000461451	2.68853e-38
PPID;gene:ENSG00000171497:s:158709942-158710670	0.000481331	3.3985e-38
PARP1;gene:ENSG00000143799:t:226382961-226383183	0.000300548	4.7699e-38
CENPC;gene:ENSG00000145241:t:67530815-67530914	0.00051226	2.12261e-37
AC010422.8;gene:ENSG00000285589:t:12680150-12680325	0.000360766	1.85204e-36
SSBP3;gene:ENSG00000157216:t:54227134-54227160	-0.000523577	1.36889e-35
POLDIP2;gene:ENSG00000004142:s:28356910-28357522	0.000329017	1.54663e-35
DCAF6;gene:ENSG00000143164:s:168066377-168066465	0.000363355	1.68453e-35
XAB2;gene:ENSG00000076924:s:7619747-7619872	0.000280432	3.34431e-35
LRRCC1;gene:ENSG00000133739:s:85138035-85138243	0.000276615	7.86319e-35
PRPF38A;gene:ENSG00000134748:s:52411115-52411200	0.000288426	1.1242e-34
PARD3;gene:ENSG00000148498:s:34359147-34359317	0.000308657	2.20064e-34
DNM1L;gene:ENSG00000087470:s:32740409-32740518	0.00033123	6.2384e-34
CAST;gene:ENSG00000153113:s:96747345-96747399	0.000503708	7.16885e-34
GLUD1;gene:ENSG00000148672:s:87060161-87060380	0.000366337	2.51123e-33
TNRC18;gene:ENSG00000182095:t:5332622-5333049	0.000312991	4.47331e-33
TADA2A;gene:ENSG00000276234:s:37442564-37442652	0.000300393	5.0183e-33
PACS1;gene:ENSG00000175115:t:66235301-66235698	0.000451574	1.06679e-32
GMDS;gene:ENSG00000112699:s:1960774-1961321	0.000620752	3.41193e-32
XRCC1;gene:ENSG00000073050:s:43575408-43576216	0.000333089	4.58335e-32
UTP18;gene:ENSG00000011260:s:51293582-51294045	0.0002763	9.58688e-32
AGK;gene:ENSG00000006530:s:141641811-141641908	0.000336935	1.20171e-31
HDAC7;gene:ENSG00000061273:s:47787712-47787879	0.000294495	1.71539e-31
GET4;gene:ENSG00000239857:s:893615-893815	0.000306612	5.83679e-31
NADSYN1;gene:ENSG00000172890:s:71472449-71472624	0.000315674	6.47028e-31
GPI;gene:ENSG00000105220:t:34366345-34366690	0.000367073	2.20427e-30
GMPS;gene:ENSG00000163655:s:155916011-155916192	0.000362516	2.97886e-30
PSMA3;gene:ENSG00000100567:s:58269665-58270485	0.000336062	3.12536e-30
EIF2AK2;gene:ENSG00000055332:s:37138265-37138363	0.000325652	5.07836e-30
PTPN3;gene:ENSG00000070159:s:109381652-109381787	0.000330433	1.16828e-29
NAGA;gene:ENSG00000198951:s:42067113-42067290	0.0003227	2.49674e-28
SBNO2;gene:ENSG00000064932:s:1117323-1117499	0.000432172	5.0717e-28
ILF3;gene:ENSG00000129351:s:10683366-10683542	0.000297161	5.51384e-28
HIP1R;gene:ENSG00000130787:s:122858761-122859016	0.000305814	6.00966e-28
PRRC2A;gene:ENSG00000204469:s:31635930-31636049	0.00036647	1.01209e-27
PROSER1;gene:ENSG00000120685:t:39011376-39011487	0.000447061	1.21804e-27
AC006064.6;gene:ENSG00000285238:s:6561664-6561804	0.000408637	2.001e-27
NAGPA;gene:ENSG00000103174:s:5027980-5028185	0.000288963	3.5342e-27
HNRNPR;gene:ENSG00000125944:s:23318316-23318703	0.000393598	9.66087e-27
COL3A1;gene:ENSG00000168542:t:188990096-188990149	0.000301404	1.46397e-26
JAG1;gene:ENSG00000101384:s:10645356-10645469	0.000354549	8.6615e-26
CASP6;gene:ENSG00000138794:t:109690799-109691009	0.000356158	3.12801e-24
FAM207A;gene:ENSG00000160256:s:44940010-44940186	0.000351322	4.50146e-24
MICAL1;gene:ENSG00000135596:s:109445416-109445529	0.000378115	4.7281e-24
ARHGAP4;gene:ENSG00000089820:s:153911129-153911232	0.000337319	7.65174e-24
ERGIC2;gene:ENSG00000087502:s:29345443-29345557	0.000285057	9.85454e-24
WDR12;gene:ENSG00000138442:s:202883473-202883741	0.000398035	1.19623e-23
NUTM2A-AS1;gene:ENSG00000223482:t:87336776-87336889	0.000361576	1.44186e-23
TGDS;gene:ENSG00000088451:s:94577371-94577429	0.000315942	1.64122e-23
ARMC1;gene:ENSG00000104442:s:65627216-65627433	0.00036682	9.61595e-23
AL136295.5;gene:ENSG00000259529:s:24157290-24157404	0.000312743	1.30921e-22
COPA;gene:ENSG00000122218:s:160293386-160293783	0.000357521	1.60028e-22
TMEM43;gene:ENSG00000170876:t:14129412-14129561	0.000307498	1.95416e-22
BCLAF1;gene:ENSG00000029363:s:136277865-136278776	0.000441237	3.39202e-22
SMG5;gene:ENSG00000198952:t:156252919-156253078	0.000312222	1.11067e-21
SRPRB;gene:ENSG00000144867:s:133805296-133806002	0.000437804	4.97841e-21
PJA2;gene:ENSG00000198961:s:109344705-109344819	0.000383264	5.55646e-21
ARHGEF7;gene:ENSG00000102606:s:111217679-111217885	0.000283252	7.40123e-21
MTA3;gene:ENSG00000057935:s:42707506-42708059	0.000463117	1.2344e-20
CUX1;gene:ENSG00000257923:s:102097364-102097501	0.000346999	1.52362e-20
UCHL5;gene:ENSG00000116750:s:193022926-193023068	0.000281041	2.11893e-20
ARHGEF9;gene:ENSG00000131089:s:63655494-63655737	0.00030819	2.39104e-20
RABEPK;gene:ENSG00000136933:s:125200542-125200600	0.000333863	4.8073e-20
PRRC2A;gene:ENSG00000204469:t:31636209-31636419	0.000329209	4.89777e-20
LRRC45;gene:ENSG00000169683:s:82028011-82028146	0.000314016	8.42164e-20
CENPA;gene:ENSG00000115163:s:26793145-26793370	0.000377258	1.30666e-19
TRUB2;gene:ENSG00000167112:t:128321599-128321730	0.00029764	1.66449e-19
AC092718.8;gene:ENSG00000284512:t:81090601-81090680	-0.00129179	2.3219e-19
SCARB2;gene:ENSG00000138760:s:76176437-76177133	0.000287867	5.07997e-19
REPS1;gene:ENSG00000135597:t:138907372-138907600	0.000419834	7.35801e-19
NCAPG;gene:ENSG00000109805:s:17839676-17839842	0.000419224	1.01104e-18
COG5;gene:ENSG00000164597:s:107211099-107211225	0.000352897	1.29066e-18
DDX47;gene:ENSG00000213782:s:12822661-12822732	0.000303679	2.28099e-18
TMEM63A;gene:ENSG00000196187:t:225848897-225849012	0.000281918	5.45988e-18
SLC39A6;gene:ENSG00000141424:t:36116674-36116779	0.000313714	7.58048e-18
GPBP1;gene:ENSG00000062194:t:57235966-57236032	0.000300057	1.0547e-17
FLNB;gene:ENSG00000136068:t:58094836-58094954	0.000280271	1.83245e-17
DHX37;gene:ENSG00000150990:t:124950653-124950804	0.000290197	1.88703e-17
DTL;gene:ENSG00000143476:s:212100646-212101084	0.0002959	2.48523e-17
SMARCA4;gene:ENSG00000127616:s:11020581-11021967	0.000310995	2.54845e-17
ABCF1;gene:ENSG00000204574:s:30578470-30578577	0.00029485	2.82946e-17
TMX4;gene:ENSG00000125827:s:8001496-8001541	0.000421945	6.80946e-17
TNIP1;gene:ENSG00000145901:s:151060318-151060395	0.000300172	1.16547e-16
ADCY7;gene:ENSG00000121281:s:50313104-50314110	-0.000280151	1.47352e-16
KARS1;gene:ENSG00000065427:t:75629415-75629541	0.000318467	1.57078e-16
SPCS3;gene:ENSG00000129128:t:176326956-176327381	0.000405755	2.39202e-16
NCAPD2;gene:ENSG00000010292:s:6529260-6529593	0.000390915	3.02365e-16
BUD23;gene:ENSG00000071462:t:73693329-73693551	0.00036132	4.0879e-16
ACP2;gene:ENSG00000134575:t:47248038-47248133	0.000295764	5.79495e-16
NSMCE4A;gene:ENSG00000107672:s:121959155-121959447	0.000331317	5.92978e-16
CDC45;gene:ENSG00000093009:s:19514749-19514887	0.000283491	7.49183e-16
PXDN;gene:ENSG00000130508:s:1663605-1663857	0.000302309	1.19383e-15
NCSTN;gene:ENSG00000162736:s:160355842-160355958	0.000384723	1.34974e-15
SMARCD1;gene:ENSG00000066117:s:50084972-50085546	0.000339038	1.658e-15
PRPS1;gene:ENSG00000147224:t:107647606-107647765	0.000288846	1.70743e-15
EFTUD2;gene:ENSG00000108883:s:44883093-44883128	0.000357212	4.84784e-15
VRK1;gene:ENSG00000100749:t:96846095-96846164	0.000316717	5.04466e-15
COPA;gene:ENSG00000122218:t:160293166-160293234	0.000377655	5.25903e-15
AC073869.1;gene:ENSG00000152117:s:131516135-131516404	0.000346814	6.14432e-15
TTLL12;gene:ENSG00000100304:s:43168774-43168928	0.000361441	8.86621e-15
NUP88;gene:ENSG00000108559:s:5386954-5387081	0.000330873	1.00627e-14
LAMP2;gene:ENSG00000005893:s:120448968-120449128	0.000329339	1.3231e-14
COL5A2;gene:ENSG00000204262:s:189068226-189068270	0.000314432	2.74234e-14
RAD23B;gene:ENSG00000119318:s:107300139-107300222	0.000287407	4.21478e-14
HPS3;gene:ENSG00000163755:t:149162690-149163085	0.000342966	7.36611e-14
PSME3;gene:ENSG00000131467:s:42838945-42839012	0.000306469	8.47324e-14
IK;gene:ENSG00000113141:s:140655829-140655992	0.000412123	1.00136e-13
CSNK2A2;gene:ENSG00000070770:t:58167207-58167308	0.000314421	6.70486e-13
ADSS;gene:ENSG00000035687:s:244411287-244411436	0.000311544	1.18966e-12
VPS25;gene:ENSG00000131475:s:42773436-42773533	0.000287534	1.21283e-12
SUDS3;gene:ENSG00000111707:s:118401759-118401820	-0.000487758	1.31149e-12
UBTF;gene:ENSG00000108312:s:44210318-44210473	0.00029504	4.0964e-12
WDR92;gene:ENSG00000243667:s:68138742-68138857	0.000290724	8.88727e-12
MCOLN1;gene:ENSG00000090674:s:7528821-7528970	0.000379709	1.26391e-11
ZCRB1;gene:ENSG00000139168:s:42317787-42317905	0.000412661	1.28834e-11
IARS2;gene:ENSG00000067704:s:220094102-220094483	0.00027874	2.11652e-11
RPL17-C18orf32;gene:ENSG00000215472:s:49492401-49492479	0.000332065	2.53879e-11
NUP188;gene:ENSG00000095319:s:128994373-128994678	0.000315929	2.86945e-11
HMGCL;gene:ENSG00000117305:s:23813832-23814338	0.000293616	3.15809e-11
TPX2;gene:ENSG00000088325:t:31778813-31778984	0.000476051	4.80973e-11
DDR1;gene:ENSG00000204580:s:30892296-30892542	0.000355812	4.84759e-11
FBXO42;gene:ENSG00000037637:s:16253096-16253427	0.000291629	8.33145e-11
NOP58;gene:ENSG00000055044:t:202292777-202292924	0.000344754	8.52511e-11
SMARCD1;gene:ENSG00000066117:t:50096659-50096972	0.000323829	8.80849e-11
FAM8A1;gene:ENSG00000137414:t:17602590-17602710	-0.00140922	9.35947e-11
NCAPG2;gene:ENSG00000146918:s:158675477-158675656	0.000289186	9.49777e-11
ASF1B;gene:ENSG00000105011:t:14126122-14126237	0.00035115	1.1836e-10
KIF23;gene:ENSG00000137807:s:69435652-69435782	0.00035239	2.96729e-10
RUSC2;gene:ENSG00000198853:s:35558197-35558371	0.000306957	5.66838e-10
TOP2A;gene:ENSG00000131747:s:40411354-40411455	0.000317985	5.88778e-10
SKIV2L;gene:ENSG00000204351:s:31960201-31960337	0.000326593	7.16968e-10
MRPL16;gene:ENSG00000166902:s:59807236-59807849	0.000303706	7.70376e-10
NFYC;gene:ENSG00000066136:s:40749573-40749686	0.000357815	1.09667e-09
PTTG1;gene:ENSG00000164611:t:160424237-160424777	0.000720518	2.01573e-09
TFB1M;gene:ENSG00000029639:s:155260273-155260650	0.00029487	2.07301e-09
WDR41;gene:ENSG00000164253:s:77451291-77452913	0.000395029	2.84739e-09
DDX49;gene:ENSG00000105671:s:18921663-18921748	0.000279519	3.73918e-09
PLBD2;gene:ENSG00000151176:s:113384851-113384946	0.000442178	3.98626e-09
SEPTIN9;gene:ENSG00000184640:s:77487424-77487552	0.000287772	4.58116e-09
CCDC22;gene:ENSG00000101997:t:49250148-49250526	0.000314718	5.37113e-09
GSAP;gene:ENSG00000186088:s:77313488-77313549	0.0002903	5.57696e-09
ACP5;gene:ENSG00000102575:s:11577589-11577902	0.000283493	5.77253e-09
EFTUD2;gene:ENSG00000108883:s:44854556-44854682	0.000309648	6.05971e-09
LRP5;gene:ENSG00000162337:t:68357650-68357847	0.00036368	1.1925e-08
P2RX4;gene:ENSG00000135124:t:121232997-121233092	0.00033794	1.51905e-08
EHMT2;gene:ENSG00000204371:s:31886995-31887122	0.000312964	1.84903e-08
MYCBP;gene:ENSG00000214114:s:38873291-38874105	0.000299844	1.92258e-08
NCAPG;gene:ENSG00000109805:s:17837627-17837945	0.000347705	2.20265e-08
ARHGAP18;gene:ENSG00000146376:t:129607893-129608052	0.000343684	4.07781e-08
SAFB;gene:ENSG00000160633:s:5664022-5664159	0.000406137	5.05652e-08
ANKS3;gene:ENSG00000168096:s:4698143-4698627	0.000414558	5.48299e-08
ATG2A;gene:ENSG00000110046:s:64897671-64897743	0.000313601	1.24973e-07
AP4M1;gene:ENSG00000221838:t:100106241-100106291	0.000285859	1.28278e-07
PACS1;gene:ENSG00000175115:t:66242912-66243031	0.000332839	1.82133e-07
CTPS2;gene:ENSG00000047230:s:16691540-16691868	0.000367113	1.827e-07
ATP6V0A1;gene:ENSG00000033627:t:42483038-42483219	0.000295511	2.03215e-07
DNAJB12;gene:ENSG00000148719:s:72343366-72343511	0.000342724	2.66036e-07
MTHFD1L;gene:ENSG00000120254:s:150936804-150936940	0.000322018	4.44283e-07
PHF14;gene:ENSG00000106443:s:11042680-11042814	0.000300426	5.04464e-07
SF3B3;gene:ENSG00000189091:s:70565368-70565720	0.000302409	5.92892e-07
SMG9;gene:ENSG00000105771:s:43750592-43750747	0.000277874	2.14997e-06
CKAP5;gene:ENSG00000175216:s:46770788-46771001	0.000283739	2.29462e-06
ACY1;gene:ENSG00000243989:t:51984845-51985271	0.000322721	4.37863e-06
CAMK2N1;gene:ENSG00000162545:t:20482391-20483719	0.000461333	4.47505e-06
GNS;gene:ENSG00000135677:s:64740606-64740724	0.000304357	6.30885e-06
THOC6;gene:ENSG00000131652:s:3025708-3025823	0.000394112	6.44712e-06
NOC4L;gene:ENSG00000184967:s:132151738-132151820	0.000286604	8.11774e-06
RRN3P2;gene:ENSG00000103472:t:29099105-29099213	0.00049226	1.5666e-05
DCUN1D5;gene:ENSG00000137692:t:103064275-103064377	0.000312658	1.57772e-05
ERLEC1;gene:ENSG00000068912:t:53814543-53814620	0.000304027	1.77304e-05
PICK1;gene:ENSG00000100151:s:38070835-38070891	0.000463484	2.21918e-05
RCC1;gene:ENSG00000180198:s:28536093-28536381	0.000349373	2.67341e-05
COPG1;gene:ENSG00000181789:s:129260619-129260807	0.00041859	4.42706e-05
NECAB3;gene:ENSG00000125967:s:33669687-33669712	0.000282152	6.75097e-05
SAP30BP;gene:ENSG00000161526:s:75703770-75703859	0.000318585	6.82668e-05
CREB3;gene:ENSG00000107175:s:35733215-35733282	0.000387504	7.51703e-05
PTGR1;gene:ENSG00000106853:s:111594222-111594267	0.000285373	8.03764e-05
E4F1;gene:ENSG00000167967:s:2232456-2232576	0.000288156	9.06027e-05
PRKCI;gene:ENSG00000163558:s:170263379-170263429	0.000313025	0.00012868
CDCA3;gene:ENSG00000111665:s:6849322-6849434	0.000366867	0.000165791
TNS2;gene:ENSG00000111077:s:53060259-53060555	0.000295365	0.000219942
THOC2;gene:ENSG00000125676:s:123623105-123623328	0.000303286	0.000243052
PTGES3L-AARSD1;gene:ENSG00000108825:s:42964106-42964237	0.00031483	0.000273428
WDR3;gene:ENSG00000065183:s:117954580-117954627	0.000422144	0.0002949
MOB4;gene:ENSG00000115540:s:197540351-197540437	0.000369302	0.000299758
CEP131;gene:ENSG00000141577:t:81189593-81189843	0.000420161	0.000458165
LAMP2;gene:ENSG00000005893:s:120447835-120448053	0.00041647	0.000543717
IPO13;gene:ENSG00000117408:t:43967586-43968022	0.000437025	0.000767647
WDR12;gene:ENSG00000138442:s:202884395-202884535	0.000388007	0.000778049
SMARCA1;gene:ENSG00000102038:t:129506080-129506211	0.000283481	0.000781441
SBF1;gene:ENSG00000100241:s:50455016-50455142	0.000303178	0.000912574
MBD4;gene:ENSG00000129071:s:129434062-129434136	0.00029069	0.000955941

## Sheet: Table S10
Table S10: Neutral-attribution protein-coding genes
Neutral features	Median-Attributions	Corrected P-values (FDR <= 1%)
ENSG00000140527	7.48883e-08	0.064615
ENSG00000282246	3.12611e-06	0.0696679
ENSG00000141096	3.22067e-06	0.0854125
ENSG00000160973	2.59637e-06	0.089325
ENSG00000130545	2.1106e-06	0.094523
ENSG00000274791	3.75178e-06	0.0972719
ENSG00000258052	8.81223e-07	0.0978259
ENSG00000148680	8.12033e-07	0.0987683
ENSG00000163060	1.49171e-06	0.102929
ENSG00000137392	1.06713e-08	0.104496
ENSG00000187624	3.63495e-07	0.11038
ENSG00000261115	2.05386e-06	0.111536
ENSG00000157823	6.99563e-07	0.125285
ENSG00000258453	6.52866e-07	0.128629
ENSG00000155749	4.15797e-06	0.130017
ENSG00000169509	2.26847e-06	0.138047
ENSG00000171316	1.44458e-07	0.159866
ENSG00000010379	1.04655e-07	0.163111
ENSG00000226929	2.80783e-06	0.171715
ENSG00000262461	0	0.180009
ENSG00000186480	2.66831e-06	0.188254
ENSG00000198807	2.98062e-06	0.194278
ENSG00000158023	2.02707e-07	0.196633
ENSG00000133107	5.87334e-07	0.201154
ENSG00000213903	2.02415e-06	0.202874
ENSG00000180964	4.24539e-06	0.209456
ENSG00000047936	3.55179e-06	0.219177
ENSG00000177468	3.30211e-06	0.222165
ENSG00000166478	7.98018e-07	0.222192
ENSG00000134317	1.5335e-08	0.225709
ENSG00000171490	1.03966e-06	0.233685
ENSG00000120256	4.35813e-06	0.254785
ENSG00000117984	3.48619e-06	0.256503
ENSG00000070501	1.93614e-07	0.258545
ENSG00000019102	1.42426e-06	0.259196
ENSG00000280267	1.10937e-06	0.273684
ENSG00000169245	3.21445e-06	0.282703
ENSG00000023191	1.76803e-06	0.283409
ENSG00000137691	3.46193e-06	0.284718
ENSG00000143375	2.90845e-06	0.289912
ENSG00000140459	1.49251e-06	0.290302
ENSG00000145536	1.20262e-06	0.296688
ENSG00000076864	2.11081e-08	0.320174
ENSG00000155052	4.37747e-06	0.323831
ENSG00000214226	5.99521e-07	0.331688
ENSG00000117322	1.64881e-06	0.34642
ENSG00000283644	3.84103e-07	0.352905
ENSG00000197584	5.62462e-08	0.35535
ENSG00000128713	1.3155e-06	0.357951
ENSG00000006747	3.79953e-06	0.360973
ENSG00000115507	2.29319e-06	0.399503
ENSG00000186871	1.11051e-06	0.414335
ENSG00000138769	1.63351e-06	0.43442
ENSG00000065427	3.25442e-06	0.434878
ENSG00000107485	1.16137e-06	0.439761
ENSG00000136754	4.03965e-06	0.4411
ENSG00000185247	3.88728e-07	0.464891
ENSG00000268133	-4.40147e-09	0.480528
ENSG00000145649	3.10755e-07	0.482104
ENSG00000185038	2.82518e-06	0.5
ENSG00000268235	1.81429e-10	0.5
ENSG00000268223	3.18882e-06	0.5
ENSG00000185046	3.95275e-06	0.5
ENSG00000203970	4.72536e-07	0.5
ENSG00000261509	3.06078e-06	0.5
ENSG00000184351	1.24292e-07	0.5
ENSG00000203972	1.85239e-06	0.5
ENSG00000184995	1.10859e-06	0.5
ENSG00000267978	1.30972e-07	0.5
ENSG00000267881	2.14138e-06	0.5
ENSG00000204548	3.35389e-06	0.5
ENSG00000196800	3.54205e-07	0.5
ENSG00000259753	1.76386e-08	0.5
ENSG00000259164	1.03073e-06	0.5
ENSG00000204695	1.01794e-06	0.5
ENSG00000185264	4.19752e-08	0.5
ENSG00000204694	3.9588e-06	0.5
ENSG00000204688	2.05962e-06	0.5
ENSG00000204671	4.70819e-07	0.5
ENSG00000204669	3.31513e-07	0.5
ENSG00000204657	2.94497e-06	0.5
ENSG00000204614	1.079e-06	0.5
ENSG00000203908	3.63056e-06	0.5
ENSG00000268629	3.49431e-07	0.5
ENSG00000204616	3.15555e-06	0.5
ENSG00000196832	1.4312e-06	0.5
ENSG00000204246	1.77295e-07	0.5
ENSG00000184814	2.1158e-06	0.5
ENSG00000204361	3.36003e-07	0.5
ENSG00000204352	3.36637e-06	0.5
ENSG00000263464	8.0489e-07	0.5
ENSG00000263201	5.92415e-07	0.5
ENSG00000264545	9.13275e-07	0.5
ENSG00000204300	4.33028e-07	0.5
ENSG00000204296	1.13748e-07	0.5
ENSG00000265818	3.10693e-07	0.5
ENSG00000184661	3.66967e-06	0.5
ENSG00000264058	1.31077e-06	0.5
ENSG00000204278	6.79176e-07	0.5
ENSG00000204174	2.05221e-06	0.5
ENSG00000196944	1.17838e-07	0.5
ENSG00000184956	1.94443e-06	0.5
ENSG00000204019	3.71458e-07	0.5
ENSG00000204501	5.46201e-07	0.5
ENSG00000261717	5.95104e-07	0.5
ENSG00000204481	3.59504e-06	0.5
ENSG00000204480	1.18586e-07	0.5
ENSG00000184394	3.67262e-07	0.5
ENSG00000204006	1.23155e-08	0.5
ENSG00000204007	2.37249e-06	0.5
ENSG00000261678	3.74091e-06	0.5
ENSG00000197125	1.76864e-07	0.5
ENSG00000204363	3.15702e-06	0.5
ENSG00000197123	1.12179e-06	0.5
ENSG00000184492	4.01843e-06	0.5
ENSG00000184908	2.70985e-06	0.5
ENSG00000196990	5.30447e-08	0.5
ENSG00000184945	2.18438e-07	0.5
ENSG00000198443	4.92996e-07	0.5
ENSG00000278674	3.03724e-06	0.5
ENSG00000278558	9.87608e-07	0.5
ENSG00000198471	2.39645e-06	0.5
ENSG00000198523	8.02505e-07	0.5
ENSG00000182993	6.60286e-08	0.5
ENSG00000278085	5.5831e-07	0.5
ENSG00000279263	1.07663e-06	0.5
ENSG00000279270	4.87032e-07	0.5
ENSG00000279301	8.89953e-08	0.5
ENSG00000279395	6.05312e-07	0.5
ENSG00000182791	4.25248e-06	0.5
ENSG00000182783	4.43213e-07	0.5
ENSG00000279486	0	0.5
ENSG00000197790	1.05978e-06	0.5
ENSG00000279493	1.207e-06	0.5
ENSG00000279169	3.61419e-06	0.5
ENSG00000197786	2.20929e-07	0.5
ENSG00000278870	1.81223e-06	0.5
ENSG00000278889	1.05502e-08	0.5
ENSG00000279000	7.94376e-09	0.5
ENSG00000279051	-1.18794e-09	0.5
ENSG00000279116	5.35603e-07	0.5
ENSG00000276612	1.28481e-06	0.5
ENSG00000197651	2.28602e-06	0.5
ENSG00000276950	2.67455e-06	0.5
ENSG00000198674	4.38784e-07	0.5
ENSG00000276119	1.12696e-06	0.5
ENSG00000276240	0	0.5
ENSG00000276302	1.09942e-06	0.5
ENSG00000183207	3.57704e-06	0.5
ENSG00000183048	4.12208e-06	0.5
ENSG00000197745	2.55292e-06	0.5
ENSG00000277535	3.68056e-06	0.5
ENSG00000197706	-5.48948e-10	0.5
ENSG00000198601	6.0261e-07	0.5
ENSG00000279761	1.81841e-06	0.5
ENSG00000182362	1.76879e-06	0.5
ENSG00000182348	2.254e-07	0.5
ENSG00000182334	2.68385e-06	0.5
ENSG00000182330	3.56118e-06	0.5
ENSG00000198083	4.19665e-06	0.5
ENSG00000282881	2.66874e-07	0.5
ENSG00000182459	3.2581e-06	0.5
ENSG00000182415	-4.14213e-09	0.5
ENSG00000182223	3.19226e-06	0.5
ENSG00000283528	3.06401e-06	0.5
ENSG00000283473	9.24023e-07	0.5
ENSG00000198028	2.33522e-06	0.5
ENSG00000197938	1.37558e-06	0.5
ENSG00000283428	9.93134e-07	0.5
ENSG00000198019	2.5547e-06	0.5
ENSG00000280236	1.24378e-06	0.5
ENSG00000182652	4.87544e-07	0.5
ENSG00000182634	3.75468e-06	0.5
ENSG00000182613	0	0.5
ENSG00000280094	1.08591e-06	0.5
ENSG00000197849	0	0.5
ENSG00000182612	1.42259e-07	0.5
ENSG00000279961	1.68079e-06	0.5
ENSG00000182601	6.19237e-07	0.5
ENSG00000281613	4.25849e-06	0.5
ENSG00000282218	7.80047e-07	0.5
ENSG00000197901	3.22252e-06	0.5
ENSG00000280709	1.02569e-06	0.5
ENSG00000280969	2.53315e-06	0.5
ENSG00000197887	2.94941e-06	0.5
ENSG00000183273	1.16024e-06	0.5
ENSG00000271079	1.00563e-06	0.5
ENSG00000197364	4.00785e-07	0.5
ENSG00000270339	9.46369e-07	0.5
ENSG00000183770	1.22987e-06	0.5
ENSG00000270946	0	0.5
ENSG00000198937	3.82243e-07	0.5
ENSG00000273111	5.49161e-07	0.5
ENSG00000197428	1.75905e-07	0.5
ENSG00000183753	5.53123e-07	0.5
ENSG00000197360	4.19804e-06	0.5
ENSG00000203756	2.39942e-06	0.5
ENSG00000184033	1.89149e-06	0.5
ENSG00000269237	1.07468e-06	0.5
ENSG00000184166	0	0.5
ENSG00000268988	1.94261e-06	0.5
ENSG00000269035	3.62999e-07	0.5
ENSG00000269179	2.7948e-06	0.5
ENSG00000197309	2.2556e-07	0.5
ENSG00000203663	2.07777e-08	0.5
ENSG00000203661	4.12596e-07	0.5
ENSG00000203618	1.15291e-06	0.5
ENSG00000198967	0	0.5
ENSG00000198965	1.86746e-06	0.5
ENSG00000183856	3.56666e-06	0.5
ENSG00000273171	9.17404e-07	0.5
ENSG00000269476	1.31004e-06	0.5
ENSG00000269526	4.30812e-06	0.5
ENSG00000203733	9.89497e-08	0.5
ENSG00000275356	1.17998e-07	0.5
ENSG00000275379	5.60819e-07	0.5
ENSG00000183397	7.4873e-07	0.5
ENSG00000183389	2.40432e-06	0.5
ENSG00000197591	7.72084e-07	0.5
ENSG00000198759	2.00119e-06	0.5
ENSG00000198692	4.25396e-06	0.5
ENSG00000198691	3.14976e-06	0.5
ENSG00000198681	2.30183e-07	0.5
ENSG00000275993	2.51845e-06	0.5
ENSG00000183303	3.64435e-06	0.5
ENSG00000275663	6.35445e-07	0.5
ENSG00000275722	1.14583e-06	0.5
ENSG00000183631	1.473e-06	0.5
ENSG00000273976	1.07133e-06	0.5
ENSG00000197497	1.11149e-06	0.5
ENSG00000198822	1.69506e-07	0.5
ENSG00000273703	1.62116e-07	0.5
ENSG00000273217	1.06549e-06	0.5
ENSG00000274102	1.12018e-06	0.5
ENSG00000183654	1.51623e-07	0.5
ENSG00000183542	3.25849e-06	0.5
ENSG00000198805	1.69479e-06	0.5
ENSG00000274391	7.05629e-08	0.5
ENSG00000274419	2.16518e-06	0.5
ENSG00000197532	0	0.5
ENSG00000196778	0	0.5
ENSG00000214782	1.19688e-07	0.5
ENSG00000187612	5.57098e-07	0.5
ENSG00000239605	4.19064e-07	0.5
ENSG00000237521	2.40689e-06	0.5
ENSG00000214943	1.01093e-06	0.5
ENSG00000237700	3.83281e-06	0.5
ENSG00000214891	2.76843e-06	0.5
ENSG00000189132	5.87944e-07	0.5
ENSG00000214819	5.0354e-08	0.5
ENSG00000187581	3.91776e-06	0.5
ENSG00000214643	0	0.5
ENSG00000214642	4.64491e-07	0.5
ENSG00000240247	2.25942e-06	0.5
ENSG00000187545	9.45888e-07	0.5
ENSG00000189181	3.31065e-06	0.5
ENSG00000189167	4.05297e-06	0.5
ENSG00000239810	1.76332e-06	0.5
ENSG00000214700	2.05863e-06	0.5
ENSG00000187553	4.20598e-06	0.5
ENSG00000187550	1.08955e-06	0.5
ENSG00000187516	2.89716e-07	0.5
ENSG00000236027	1.62428e-06	0.5
ENSG00000236398	2.01114e-07	0.5
ENSG00000235718	1.86649e-06	0.5
ENSG00000189030	2.09257e-06	0.5
ENSG00000189037	7.33422e-07	0.5
ENSG00000235608	2.86102e-06	0.5
ENSG00000235710	1.86782e-06	0.5
ENSG00000236444	-3.00862e-09	0.5
ENSG00000236446	5.66664e-07	0.5
ENSG00000237247	0	0.5
ENSG00000237388	1.29104e-06	0.5
ENSG00000187664	3.90805e-06	0.5
ENSG00000237110	1.80112e-07	0.5
ENSG00000237038	2.74748e-07	0.5
ENSG00000236981	4.46164e-08	0.5
ENSG00000187741	1.82211e-06	0.5
ENSG00000236637	4.08254e-07	0.5
ENSG00000236761	6.02002e-08	0.5
ENSG00000236980	8.40691e-07	0.5
ENSG00000213921	-8.08913e-10	0.5
ENSG00000243130	4.34207e-06	0.5
ENSG00000243480	3.66901e-06	0.5
ENSG00000187054	3.61716e-06	0.5
ENSG00000242389	3.61134e-06	0.5
ENSG00000189357	3.00098e-06	0.5
ENSG00000189375	2.9873e-06	0.5
ENSG00000242689	4.7284e-07	0.5
ENSG00000242866	2.24003e-06	0.5
ENSG00000186977	1.7788e-07	0.5
ENSG00000243749	6.72994e-07	0.5
ENSG00000213822	1.18817e-06	0.5
ENSG00000187026	3.03668e-06	0.5
ENSG00000242366	2.7328e-06	0.5
ENSG00000241123	1.46847e-06	0.5
ENSG00000187242	1.30034e-06	0.5
ENSG00000241224	8.80696e-07	0.5
ENSG00000214216	1.44759e-06	0.5
ENSG00000241241	1.16019e-06	0.5
ENSG00000214518	6.32234e-07	0.5
ENSG00000214414	2.54174e-06	0.5
ENSG00000187238	1.33862e-06	0.5
ENSG00000241322	1.80174e-07	0.5
ENSG00000187175	2.11979e-06	0.5
ENSG00000187170	1.0706e-06	0.5
ENSG00000241690	3.14141e-06	0.5
ENSG00000241685	1.11257e-06	0.5
ENSG00000221931	1.60173e-06	0.5
ENSG00000188779	7.57231e-07	0.5
ENSG00000228198	1.32902e-07	0.5
ENSG00000227729	2.5582e-07	0.5
ENSG00000188334	2.49482e-06	0.5
ENSG00000227140	1.35424e-06	0.5
ENSG00000188340	2.64571e-07	0.5
ENSG00000221852	4.15535e-07	0.5
ENSG00000221837	9.8877e-07	0.5
ENSG00000221836	0	0.5
ENSG00000188800	1.86459e-06	0.5
ENSG00000221858	1.64315e-06	0.5
ENSG00000228570	4.18083e-06	0.5
ENSG00000188784	4.10309e-06	0.5
ENSG00000228607	1.97467e-07	0.5
ENSG00000224051	3.80174e-06	0.5
ENSG00000188558	0	0.5
ENSG00000188655	2.82997e-06	0.5
ENSG00000188581	2.9167e-06	0.5
ENSG00000188626	2.42265e-06	0.5
ENSG00000223417	4.12094e-06	0.5
ENSG00000223601	1.18926e-07	0.5
ENSG00000222038	-4.0797e-09	0.5
ENSG00000188691	4.35647e-06	0.5
ENSG00000226685	1.74771e-08	0.5
ENSG00000226690	1.01284e-06	0.5
ENSG00000221977	1.67581e-07	0.5
ENSG00000188674	2.33231e-06	0.5
ENSG00000225180	1.45675e-07	0.5
ENSG00000225327	2.96794e-06	0.5
ENSG00000225781	1.53287e-06	0.5
ENSG00000225932	2.91176e-06	0.5
ENSG00000225940	1.67817e-09	0.5
ENSG00000233050	9.52659e-08	0.5
ENSG00000233412	1.9816e-06	0.5
ENSG00000187918	8.729e-07	0.5
ENSG00000215545	1.97756e-10	0.5
ENSG00000215547	2.6304e-06	0.5
ENSG00000232125	4.17921e-06	0.5
ENSG00000232263	4.15015e-07	0.5
ENSG00000232382	1.16795e-06	0.5
ENSG00000232399	1.18694e-06	0.5
ENSG00000232423	1.79208e-06	0.5
ENSG00000215695	2.72629e-06	0.5
ENSG00000233802	1.86292e-07	0.5
ENSG00000215372	2.52741e-07	0.5
ENSG00000215356	2.32431e-06	0.5
ENSG00000234829	2.62339e-08	0.5
ENSG00000235118	2.91122e-07	0.5
ENSG00000234560	1.06136e-06	0.5
ENSG00000215397	1.20115e-06	0.5
ENSG00000187902	4.85856e-07	0.5
ENSG00000233932	1.4995e-06	0.5
ENSG00000215454	4.20054e-08	0.5
ENSG00000188991	1.42598e-06	0.5
ENSG00000187857	0	0.5
ENSG00000232113	1.64391e-06	0.5
ENSG00000230031	3.3893e-06	0.5
ENSG00000218819	1.05825e-06	0.5
ENSG00000230268	2.85324e-06	0.5
ENSG00000218305	0	0.5
ENSG00000188124	8.18983e-07	0.5
ENSG00000216937	2.16127e-06	0.5
ENSG00000230626	3.62495e-06	0.5
ENSG00000229674	5.55218e-07	0.5
ENSG00000188163	-3.65973e-09	0.5
ENSG00000188155	1.96653e-07	0.5
ENSG00000216649	2.40998e-06	0.5
ENSG00000231396	1.83655e-06	0.5
ENSG00000231924	3.78902e-06	0.5
ENSG00000231989	2.78234e-07	0.5
ENSG00000188056	2.6954e-06	0.5
ENSG00000188909	3.97385e-06	0.5
ENSG00000230667	4.12981e-06	0.5
ENSG00000231068	1.0404e-06	0.5
ENSG00000231192	0	0.5
ENSG00000205495	2.04395e-07	0.5
ENSG00000255713	2.956e-06	0.5
ENSG00000205496	2.46599e-07	0.5
ENSG00000185860	2.97811e-07	0.5
ENSG00000205442	3.09632e-06	0.5
ENSG00000205439	5.25599e-08	0.5
ENSG00000205420	1.77135e-06	0.5
ENSG00000256045	3.0797e-06	0.5
ENSG00000205572	2.86222e-06	0.5
ENSG00000205497	2.07382e-06	0.5
ENSG00000205549	1.58959e-06	0.5
ENSG00000185775	1.5507e-07	0.5
ENSG00000196578	8.43943e-07	0.5
ENSG00000256394	1.1297e-06	0.5
ENSG00000205328	4.57436e-07	0.5
ENSG00000185821	1.46638e-06	0.5
ENSG00000205359	9.86058e-07	0.5
ENSG00000256374	2.25097e-06	0.5
ENSG00000196553	3.63263e-06	0.5
ENSG00000255009	2.96636e-06	0.5
ENSG00000255012	3.08883e-06	0.5
ENSG00000205858	2.96076e-07	0.5
ENSG00000186092	4.25514e-06	0.5
ENSG00000186090	2.39282e-06	0.5
ENSG00000205838	9.90908e-07	0.5
ENSG00000255307	1.55166e-07	0.5
ENSG00000255359	1.10397e-06	0.5
ENSG00000255393	8.6896e-08	0.5
ENSG00000255298	7.13095e-07	0.5
ENSG00000185972	1.92869e-06	0.5
ENSG00000185962	4.05541e-09	0.5
ENSG00000185385	0	0.5
ENSG00000196711	2.09892e-06	0.5
ENSG00000258588	8.34859e-07	0.5
ENSG00000185372	0	0.5
ENSG00000258713	3.97659e-06	0.5
ENSG00000204882	2.70751e-06	0.5
ENSG00000185448	1.14356e-07	0.5
ENSG00000204928	1.1731e-06	0.5
ENSG00000258817	2.7702e-07	0.5
ENSG00000204880	6.84944e-07	0.5
ENSG00000258989	9.77854e-07	0.5
ENSG00000204704	-2.19576e-09	0.5
ENSG00000258992	1.69124e-07	0.5
ENSG00000204702	1.70087e-06	0.5
ENSG00000259066	7.49823e-07	0.5
ENSG00000204703	1.80584e-07	0.5
ENSG00000196747	1.32419e-06	0.5
ENSG00000185313	5.21057e-07	0.5
ENSG00000204805	2.91457e-08	0.5
ENSG00000204779	7.24589e-08	0.5
ENSG00000196748	2.03704e-06	0.5
ENSG00000185479	3.92141e-06	0.5
ENSG00000257046	4.91289e-08	0.5
ENSG00000257115	-1.11296e-09	0.5
ENSG00000205108	5.92782e-07	0.5
ENSG00000256646	2.85913e-06	0.5
ENSG00000185721	1.62434e-06	0.5
ENSG00000256825	6.19572e-08	0.5
ENSG00000256892	4.46144e-07	0.5
ENSG00000204979	2.58489e-06	0.5
ENSG00000257950	4.24426e-06	0.5
ENSG00000258083	3.0398e-06	0.5
ENSG00000205057	4.36023e-06	0.5
ENSG00000196642	3.20251e-07	0.5
ENSG00000205030	9.92951e-07	0.5
ENSG00000185559	1.51376e-06	0.5
ENSG00000205867	2.29312e-06	0.5
ENSG00000186723	5.26598e-07	0.5
ENSG00000248767	8.11637e-07	0.5
ENSG00000248920	4.38793e-08	0.5
ENSG00000248933	1.42409e-06	0.5
ENSG00000196228	1.71649e-06	0.5
ENSG00000186803	9.88007e-07	0.5
ENSG00000186795	2.77983e-07	0.5
ENSG00000196184	0	0.5
ENSG00000213030	2.86274e-06	0.5
ENSG00000249104	-4.91157e-09	0.5
ENSG00000196248	3.26379e-06	0.5
ENSG00000249662	1.95949e-06	0.5
ENSG00000212901	6.43125e-07	0.5
ENSG00000212807	4.59561e-07	0.5
ENSG00000249481	1.59485e-06	0.5
ENSG00000213215	5.632e-07	0.5
ENSG00000186513	1.10584e-06	0.5
ENSG00000196171	6.9421e-07	0.5
ENSG00000186924	1.30282e-07	0.5
ENSG00000186919	1.12377e-06	0.5
ENSG00000213424	8.00841e-07	0.5
ENSG00000196119	0	0.5
ENSG00000186925	3.28921e-06	0.5
ENSG00000186943	2.94498e-06	0.5
ENSG00000186971	4.20541e-06	0.5
ENSG00000186970	5.98302e-07	0.5
ENSG00000186930	5.723e-07	0.5
ENSG00000186967	2.80795e-06	0.5
ENSG00000244588	2.00815e-06	0.5
ENSG00000244623	1.39317e-06	0.5
ENSG00000186895	8.59879e-09	0.5
ENSG00000244624	1.05351e-07	0.5
ENSG00000213416	1.75024e-06	0.5
ENSG00000186881	1.07507e-06	0.5
ENSG00000244731	2.68718e-06	0.5
ENSG00000186860	3.92749e-06	0.5
ENSG00000254737	0	0.5
ENSG00000206072	3.72635e-07	0.5
ENSG00000206069	3.54625e-07	0.5
ENSG00000206026	3.40687e-07	0.5
ENSG00000253506	1.63916e-06	0.5
ENSG00000186297	5.00639e-07	0.5
ENSG00000206127	6.59839e-08	0.5
ENSG00000253548	2.56586e-06	0.5
ENSG00000196415	2.25467e-06	0.5
ENSG00000186136	1.3965e-06	0.5
ENSG00000205883	4.29609e-07	0.5
ENSG00000205882	6.3782e-07	0.5
ENSG00000186119	6.67224e-07	0.5
ENSG00000254656	3.15629e-06	0.5
ENSG00000254709	3.94664e-07	0.5
ENSG00000205927	2.87269e-07	0.5
ENSG00000196406	1.50076e-06	0.5
ENSG00000186160	3.64398e-06	0.5
ENSG00000186146	5.5716e-09	0.5
ENSG00000206181	3.45648e-06	0.5
ENSG00000186458	1.48352e-07	0.5
ENSG00000250799	4.37611e-07	0.5
ENSG00000250803	8.27115e-08	0.5
ENSG00000250913	1.75745e-06	0.5
ENSG00000186440	6.9228e-07	0.5
ENSG00000251012	2.21372e-07	0.5
ENSG00000251503	6.5302e-07	0.5
ENSG00000196341	3.69488e-06	0.5
ENSG00000253117	5.88141e-07	0.5
ENSG00000253148	-1.77727e-09	0.5
ENSG00000251258	3.49392e-06	0.5
ENSG00000206531	2.1287e-06	0.5
ENSG00000251349	1.61435e-06	0.5
ENSG00000206422	2.00237e-08	0.5
ENSG00000124334	1.15976e-06	0.5
ENSG00000124568	1.04558e-07	0.5
ENSG00000124196	2.73258e-06	0.5
ENSG00000124227	1.79791e-07	0.5
ENSG00000124205	2.19494e-06	0.5
ENSG00000125046	4.4548e-07	0.5
ENSG00000124818	3.1074e-07	0.5
ENSG00000124812	1.22011e-07	0.5
ENSG00000124610	4.97552e-07	0.5
ENSG00000124701	3.02665e-06	0.5
ENSG00000124089	4.3623e-06	0.5
ENSG00000122378	7.54544e-07	0.5
ENSG00000121853	3.26503e-06	0.5
ENSG00000122126	3.73014e-06	0.5
ENSG00000122145	1.37302e-06	0.5
ENSG00000122176	2.23403e-06	0.5
ENSG00000123594	2.99074e-07	0.5
ENSG00000123576	3.80047e-06	0.5
ENSG00000123096	2.65097e-06	0.5
ENSG00000123165	5.03748e-07	0.5
ENSG00000127515	6.15892e-07	0.5
ENSG00000127529	2.20201e-06	0.5
ENSG00000127928	3.07967e-06	0.5
ENSG00000127325	1.91687e-06	0.5
ENSG00000128519	7.7929e-07	0.5
ENSG00000128250	1.05683e-06	0.5
ENSG00000128310	2.4417e-06	0.5
ENSG00000125652	2.53703e-07	0.5
ENSG00000125815	1.99391e-06	0.5
ENSG00000125817	1.21123e-06	0.5
ENSG00000125363	1.09047e-07	0.5
ENSG00000125498	2.33175e-06	0.5
ENSG00000125831	3.40287e-06	0.5
ENSG00000126549	7.89566e-08	0.5
ENSG00000125861	2.94938e-06	0.5
ENSG00000125879	2.48724e-06	0.5
ENSG00000125975	1.90899e-06	0.5
ENSG00000116679	4.32194e-06	0.5
ENSG00000116721	2.21504e-06	0.5
ENSG00000115884	3.87114e-06	0.5
ENSG00000117318	3.45225e-06	0.5
ENSG00000114487	8.97303e-07	0.5
ENSG00000114547	2.97267e-06	0.5
ENSG00000114349	3.15386e-06	0.5
ENSG00000113810	1.71854e-06	0.5
ENSG00000114248	2.19281e-06	0.5
ENSG00000115009	6.95457e-07	0.5
ENSG00000115255	1.57114e-06	0.5
ENSG00000120242	1.35921e-06	0.5
ENSG00000119913	3.29757e-06	0.5
ENSG00000121377	8.08913e-08	0.5
ENSG00000120563	1.12438e-06	0.5
ENSG00000120952	6.32461e-07	0.5
ENSG00000118231	2.81259e-06	0.5
ENSG00000118298	4.10878e-06	0.5
ENSG00000117598	1.36972e-06	0.5
ENSG00000128917	6.69788e-07	0.5
ENSG00000128965	1.23728e-06	0.5
ENSG00000136929	1.45593e-06	0.5
ENSG00000137090	4.18409e-06	0.5
ENSG00000136839	1.22826e-07	0.5
ENSG00000137648	2.97756e-06	0.5
ENSG00000137674	3.8282e-06	0.5
ENSG00000137757	8.00145e-07	0.5
ENSG00000137251	1.7033e-06	0.5
ENSG00000136488	8.56394e-08	0.5
ENSG00000135569	9.74899e-07	0.5
ENSG00000135577	1.02002e-06	0.5
ENSG00000135413	2.9196e-06	0.5
ENSG00000135245	2.6026e-06	0.5
ENSG00000135253	3.85259e-06	0.5
ENSG00000135355	2.88336e-06	0.5
ENSG00000136240	3.86623e-06	0.5
ENSG00000136295	4.05982e-06	0.5
ENSG00000135744	2.51182e-06	0.5
ENSG00000135750	1.19389e-06	0.5
ENSG00000135226	3.48818e-07	0.5
ENSG00000139780	4.35242e-07	0.5
ENSG00000139921	5.76775e-07	0.5
ENSG00000139537	1.6249e-06	0.5
ENSG00000140650	1.83849e-06	0.5
ENSG00000140932	3.0294e-06	0.5
ENSG00000140478	4.54099e-07	0.5
ENSG00000138136	1.617e-06	0.5
ENSG00000138308	4.52982e-07	0.5
ENSG00000138400	3.95567e-06	0.5
ENSG00000138813	3.38522e-06	0.5
ENSG00000138892	2.00125e-06	0.5
ENSG00000138472	3.56341e-06	0.5
ENSG00000138483	6.07116e-07	0.5
ENSG00000138622	3.0607e-06	0.5
ENSG00000138684	2.23825e-07	0.5
ENSG00000138650	8.84816e-07	0.5
ENSG00000131068	7.40697e-07	0.5
ENSG00000130950	9.14848e-07	0.5
ENSG00000131910	6.34703e-07	0.5
ENSG00000131808	3.33388e-06	0.5
ENSG00000131462	1.07931e-07	0.5
ENSG00000131721	8.9675e-07	0.5
ENSG00000129596	1.2935e-06	0.5
ENSG00000129195	2.5576e-07	0.5
ENSG00000130538	1.76092e-06	0.5
ENSG00000135220	2.03517e-07	0.5
ENSG00000134249	2.68637e-07	0.5
ENSG00000134376	2.50336e-07	0.5
ENSG00000134443	1.48428e-07	0.5
ENSG00000134760	3.23417e-06	0.5
ENSG00000132646	9.51492e-07	0.5
ENSG00000132703	3.34025e-06	0.5
ENSG00000132518	3.82727e-06	0.5
ENSG00000133313	3.92037e-08	0.5
ENSG00000133317	1.71136e-06	0.5
ENSG00000133055	2.65015e-06	0.5
ENSG00000079102	4.01553e-06	0.5
ENSG00000079393	2.96389e-06	0.5
ENSG00000078549	8.01266e-07	0.5
ENSG00000080910	3.10755e-06	0.5
ENSG00000072506	1.85665e-06	0.5
ENSG00000072571	3.97377e-06	0.5
ENSG00000070886	1.16682e-06	0.5
ENSG00000071203	3.72265e-06	0.5
ENSG00000071677	3.8578e-07	0.5
ENSG00000074771	7.6576e-07	0.5
ENSG00000077152	3.1139e-06	0.5
ENSG00000074800	2.43731e-07	0.5
ENSG00000075131	9.0832e-07	0.5
ENSG00000075388	3.20021e-06	0.5
ENSG00000094661	2.11265e-07	0.5
ENSG00000096006	1.06737e-07	0.5
ENSG00000091138	2.11777e-06	0.5
ENSG00000091664	3.44564e-06	0.5
ENSG00000099977	3.75622e-06	0.5
ENSG00000087128	1.49935e-06	0.5
ENSG00000087191	3.60681e-06	0.5
ENSG00000100095	8.9752e-07	0.5
ENSG00000021355	1.5972e-06	0.5
ENSG00000025708	2.03552e-06	0.5
ENSG00000013588	2.67898e-06	0.5
ENSG00000034152	8.36269e-08	0.5
ENSG00000006634	2.33504e-06	0.5
ENSG00000005001	1.35254e-06	0.5
ENSG00000004809	1.7499e-06	0.5
ENSG00000006712	1.05513e-06	0.5
ENSG00000011052	2.22829e-06	0.5
ENSG00000008226	2.75202e-06	0.5
ENSG00000065978	1.33654e-06	0.5
ENSG00000064787	2.87663e-06	0.5
ENSG00000064270	1.19934e-06	0.5
ENSG00000070444	2.64623e-07	0.5
ENSG00000068878	1.52295e-06	0.5
ENSG00000054796	-4.91538e-09	0.5
ENSG00000042813	2.46592e-06	0.5
ENSG00000042832	3.63179e-06	0.5
ENSG00000063515	2.61916e-07	0.5
ENSG00000056998	3.95069e-06	0.5
ENSG00000113645	8.24551e-07	0.5
ENSG00000108439	4.27246e-06	0.5
ENSG00000110244	1.86906e-07	0.5
ENSG00000110375	2.01239e-06	0.5
ENSG00000109819	2.7895e-06	0.5
ENSG00000109208	2.13032e-06	0.5
ENSG00000109272	7.22602e-07	0.5
ENSG00000106410	1.61689e-07	0.5
ENSG00000105954	2.42551e-06	0.5
ENSG00000106211	7.88398e-07	0.5
ENSG00000106304	1.93993e-07	0.5
ENSG00000106689	4.05003e-06	0.5
ENSG00000112337	1.50676e-06	0.5
ENSG00000112559	8.72947e-07	0.5
ENSG00000112238	2.10477e-06	0.5
ENSG00000112273	6.6548e-07	0.5
ENSG00000112115	1.30054e-06	0.5
ENSG00000113520	3.46169e-06	0.5
ENSG00000113525	3.2487e-06	0.5
ENSG00000112818	5.8662e-08	0.5
ENSG00000111049	3.05704e-06	0.5
ENSG00000111218	3.858e-06	0.5
ENSG00000111700	3.18335e-06	0.5
ENSG00000110484	2.19851e-06	0.5
ENSG00000101327	6.42261e-07	0.5
ENSG00000101435	1.35706e-07	0.5
ENSG00000101438	2.5747e-06	0.5
ENSG00000101446	3.9046e-08	0.5
ENSG00000101216	1.86015e-06	0.5
ENSG00000102055	8.75512e-08	0.5
ENSG00000100336	1.64683e-06	0.5
ENSG00000100348	1.43854e-07	0.5
ENSG00000100450	1.38511e-06	0.5
ENSG00000100146	3.00962e-06	0.5
ENSG00000105198	1.35623e-06	0.5
ENSG00000104722	1.44677e-06	0.5
ENSG00000104755	1.24253e-08	0.5
ENSG00000104804	2.6148e-06	0.5
ENSG00000104826	2.09046e-06	0.5
ENSG00000105205	3.32212e-06	0.5
ENSG00000105507	2.75776e-06	0.5
ENSG00000105369	2.36012e-07	0.5
ENSG00000102837	4.19433e-08	0.5
ENSG00000102891	2.30992e-07	0.5
ENSG00000104237	4.20232e-07	0.5
ENSG00000104499	7.22788e-07	0.5
ENSG00000170950	3.44254e-07	0.5
ENSG00000170953	9.65555e-07	0.5
ENSG00000171044	1.45481e-06	0.5
ENSG00000170923	9.59092e-09	0.5
ENSG00000170920	3.24238e-07	0.5
ENSG00000170782	6.5631e-07	0.5
ENSG00000170790	5.79227e-08	0.5
ENSG00000171345	1.24721e-06	0.5
ENSG00000171388	1.1534e-06	0.5
ENSG00000171403	3.07396e-06	0.5
ENSG00000171435	1.18195e-07	0.5
ENSG00000171174	3.53627e-06	0.5
ENSG00000171209	2.80798e-07	0.5
ENSG00000171223	4.13949e-06	0.5
ENSG00000171180	0	0.5
ENSG00000170667	4.07478e-06	0.5
ENSG00000170017	3.85362e-06	0.5
ENSG00000170054	2.62572e-06	0.5
ENSG00000169840	2.06384e-06	0.5
ENSG00000169862	4.16382e-07	0.5
ENSG00000169894	7.41427e-07	0.5
ENSG00000169906	6.89961e-07	0.5
ENSG00000170231	1.30081e-06	0.5
ENSG00000170442	2.92771e-06	0.5
ENSG00000170473	3.32909e-07	0.5
ENSG00000170486	2.20049e-06	0.5
ENSG00000170498	2.35858e-06	0.5
ENSG00000170605	1.13905e-07	0.5
ENSG00000170236	8.01287e-07	0.5
ENSG00000170279	6.41448e-07	0.5
ENSG00000170367	1.10793e-06	0.5
ENSG00000169800	5.50452e-07	0.5
ENSG00000171489	4.62181e-07	0.5
ENSG00000172538	2.0408e-07	0.5
ENSG00000172680	1.45838e-07	0.5
ENSG00000172519	5.09946e-07	0.5
ENSG00000172497	2.65773e-06	0.5
ENSG00000172487	7.78985e-07	0.5
ENSG00000172742	0	0.5
ENSG00000172459	1.6147e-06	0.5
ENSG00000172464	1.13096e-06	0.5
ENSG00000172769	2.80395e-06	0.5
ENSG00000173093	1.74675e-06	0.5
ENSG00000173250	7.36865e-07	0.5
ENSG00000172995	2.65847e-06	0.5
ENSG00000172772	2.6813e-07	0.5
ENSG00000171790	6.14822e-07	0.5
ENSG00000171495	1.87106e-06	0.5
ENSG00000171561	0	0.5
ENSG00000171936	2.02531e-06	0.5
ENSG00000172188	1.20494e-07	0.5
ENSG00000172320	0	0.5
ENSG00000172350	8.94439e-07	0.5
ENSG00000172156	5.24257e-08	0.5
ENSG00000172073	1.97109e-07	0.5
ENSG00000172146	0	0.5
ENSG00000172150	1.29588e-06	0.5
ENSG00000169763	1.1843e-06	0.5
ENSG00000167286	2.8275e-06	0.5
ENSG00000167359	1.09617e-07	0.5
ENSG00000167139	3.91551e-06	0.5
ENSG00000166984	1.38991e-06	0.5
ENSG00000167468	3.51811e-06	0.5
ENSG00000167822	4.1955e-06	0.5
ENSG00000167513	5.55259e-07	0.5
ENSG00000167531	1.86656e-06	0.5
ENSG00000166928	3.30573e-06	0.5
ENSG00000166391	2.09289e-06	0.5
ENSG00000166220	7.91542e-07	0.5
ENSG00000166323	3.5144e-06	0.5
ENSG00000166558	2.40749e-06	0.5
ENSG00000166896	4.26856e-06	0.5
ENSG00000167825	5.11379e-07	0.5
ENSG00000166579	6.07675e-07	0.5
ENSG00000169189	2.13061e-06	0.5
ENSG00000169247	2.1071e-06	0.5
ENSG00000168928	3.87734e-06	0.5
ENSG00000168955	3.10735e-06	0.5
ENSG00000169064	6.1847e-07	0.5
ENSG00000168903	7.69439e-07	0.5
ENSG00000169327	0	0.5
ENSG00000169752	1.37534e-07	0.5
ENSG00000169575	6.74272e-07	0.5
ENSG00000169344	4.4346e-07	0.5
ENSG00000169347	1.21844e-06	0.5
ENSG00000169427	1.40136e-06	0.5
ENSG00000169469	1.71691e-06	0.5
ENSG00000168875	1.99293e-06	0.5
ENSG00000168032	1.43644e-06	0.5
ENSG00000168067	5.67887e-07	0.5
ENSG00000168757	4.93739e-07	0.5
ENSG00000168515	1.39582e-06	0.5
ENSG00000173302	6.1382e-07	0.5
ENSG00000179213	1.83721e-06	0.5
ENSG00000179071	6.12067e-07	0.5
ENSG00000178928	8.41436e-07	0.5
ENSG00000179002	1.85606e-06	0.5
ENSG00000179468	1.30159e-06	0.5
ENSG00000179913	3.43341e-06	0.5
ENSG00000179919	1.01177e-06	0.5
ENSG00000179580	4.58416e-07	0.5
ENSG00000179600	2.00691e-07	0.5
ENSG00000179615	0	0.5
ENSG00000179626	2.99974e-06	0.5
ENSG00000178804	7.27165e-07	0.5
ENSG00000178125	7.29857e-07	0.5
ENSG00000178586	2.46111e-06	0.5
ENSG00000178591	1.92709e-06	0.5
ENSG00000178279	5.76039e-07	0.5
ENSG00000181552	1.19343e-07	0.5
ENSG00000181609	3.91703e-06	0.5
ENSG00000181616	1.03968e-06	0.5
ENSG00000181652	4.00025e-07	0.5
ENSG00000181698	5.10174e-07	0.5
ENSG00000181718	2.46993e-06	0.5
ENSG00000181733	5.29543e-07	0.5
ENSG00000181074	2.10124e-07	0.5
ENSG00000181273	1.95256e-07	0.5
ENSG00000181752	4.02236e-08	0.5
ENSG00000181323	3.95126e-06	0.5
ENSG00000181371	9.14443e-07	0.5
ENSG00000182053	5.23657e-07	0.5
ENSG00000181965	1.49997e-06	0.5
ENSG00000181963	1.32037e-06	0.5
ENSG00000181958	0	0.5
ENSG00000181785	0	0.5
ENSG00000181915	6.81708e-07	0.5
ENSG00000181927	0	0.5
ENSG00000180305	1.76064e-06	0.5
ENSG00000180347	1.58524e-06	0.5
ENSG00000180424	7.98857e-07	0.5
ENSG00000180433	3.17239e-08	0.5
ENSG00000180269	1.92652e-07	0.5
ENSG00000180083	5.12357e-07	0.5
ENSG00000180138	3.45481e-06	0.5
ENSG00000180205	-4.71056e-09	0.5
ENSG00000180921	4.3462e-06	0.5
ENSG00000180934	7.64942e-07	0.5
ENSG00000180974	0	0.5
ENSG00000180988	1.8815e-07	0.5
ENSG00000181009	2.45795e-07	0.5
ENSG00000180872	2.19056e-06	0.5
ENSG00000180638	2.08959e-06	0.5
ENSG00000180708	7.19161e-07	0.5
ENSG00000173285	0	0.5
ENSG00000177535	0	0.5
ENSG00000174876	8.55378e-08	0.5
ENSG00000174937	6.50322e-07	0.5
ENSG00000174611	1.83641e-06	0.5
ENSG00000174982	9.37285e-07	0.5
ENSG00000175322	7.86924e-07	0.5
ENSG00000175329	9.0615e-08	0.5
ENSG00000175077	1.90053e-06	0.5
ENSG00000174970	4.42149e-08	0.5
ENSG00000175130	3.58777e-06	0.5
ENSG00000175143	2.91261e-07	0.5
ENSG00000174450	3.488e-07	0.5
ENSG00000173598	3.75885e-06	0.5
ENSG00000173389	1.57249e-06	0.5
ENSG00000173699	1.60576e-06	0.5
ENSG00000174279	4.69907e-07	0.5
ENSG00000174448	1.23031e-06	0.5
ENSG00000173947	3.31845e-06	0.5
ENSG00000176893	1.8648e-06	0.5
ENSG00000176895	3.34352e-07	0.5
ENSG00000176900	7.94686e-07	0.5
ENSG00000176922	9.77429e-07	0.5
ENSG00000176927	2.49695e-06	0.5
ENSG00000176566	1.65225e-06	0.5
ENSG00000176571	1.2972e-06	0.5
ENSG00000176679	9.37309e-07	0.5
ENSG00000176742	0	0.5
ENSG00000176555	1.49074e-07	0.5
ENSG00000177294	2.24746e-06	0.5
ENSG00000177300	3.84451e-06	0.5
ENSG00000177398	3.45808e-06	0.5
ENSG00000177476	7.94013e-07	0.5
ENSG00000177504	9.03995e-07	0.5
ENSG00000177275	3.89666e-06	0.5
ENSG00000177023	5.28862e-07	0.5
ENSG00000177174	4.53882e-07	0.5
ENSG00000176540	1.34174e-07	0.5
ENSG00000175718	6.38519e-07	0.5
ENSG00000175766	4.53324e-08	0.5
ENSG00000175809	7.14022e-07	0.5
ENSG00000175699	2.26771e-06	0.5
ENSG00000175985	9.92259e-09	0.5
ENSG00000176253	0	0.5
ENSG00000176256	2.06475e-06	0.5
ENSG00000176294	1.62935e-06	0.5
ENSG00000176246	9.96948e-07	0.5
ENSG00000176230	0	0.5
ENSG00000176136	2.09036e-06	0.5
ENSG00000176231	1.40897e-06	0.5
ENSG00000176200	2.24878e-09	0.5
ENSG00000176219	7.78878e-07	0.5
ENSG00000150244	1.63113e-07	0.5
ENSG00000150269	0	0.5
ENSG00000150361	7.06967e-07	0.5
ENSG00000149635	3.31386e-07	0.5
ENSG00000149927	2.28366e-06	0.5
ENSG00000149651	1.33275e-06	0.5
ENSG00000151338	1.58393e-07	0.5
ENSG00000151379	1.3499e-06	0.5
ENSG00000151577	1.79953e-06	0.5
ENSG00000151615	6.53769e-07	0.5
ENSG00000151025	3.33015e-06	0.5
ENSG00000149507	1.17236e-06	0.5
ENSG00000148136	2.58978e-08	0.5
ENSG00000147889	1.806e-07	0.5
ENSG00000147571	4.81021e-07	0.5
ENSG00000147606	4.35396e-06	0.5
ENSG00000148377	8.34902e-07	0.5
ENSG00000148459	4.78833e-07	0.5
ENSG00000149435	2.39986e-06	0.5
ENSG00000149452	9.75028e-08	0.5
ENSG00000151687	2.69448e-06	0.5
ENSG00000148602	-1.41724e-09	0.5
ENSG00000154007	2.90623e-06	0.5
ENSG00000154096	1.94877e-06	0.5
ENSG00000154920	1.39303e-06	0.5
ENSG00000155087	2.18454e-07	0.5
ENSG00000155249	2.92534e-06	0.5
ENSG00000155269	2.21397e-06	0.5
ENSG00000152503	4.11468e-06	0.5
ENSG00000152591	3.508e-07	0.5
ENSG00000152592	1.18765e-06	0.5
ENSG00000152611	2.91547e-06	0.5
ENSG00000151846	1.52036e-07	0.5
ENSG00000153347	2.54197e-07	0.5
ENSG00000153779	1.60451e-06	0.5
ENSG00000143199	4.7123e-08	0.5
ENSG00000143217	1.86169e-06	0.5
ENSG00000143278	3.14082e-06	0.5
ENSG00000143153	2.72075e-06	0.5
ENSG00000142871	3.76956e-06	0.5
ENSG00000143105	1.52633e-06	0.5
ENSG00000142700	3.01117e-06	0.5
ENSG00000143578	2.36528e-06	0.5
ENSG00000143512	9.95586e-07	0.5
ENSG00000142698	3.29951e-06	0.5
ENSG00000141431	1.27179e-06	0.5
ENSG00000141526	3.23567e-06	0.5
ENSG00000141127	1.27925e-06	0.5
ENSG00000141219	4.25286e-06	0.5
ENSG00000141255	3.99169e-07	0.5
ENSG00000141194	0	0.5
ENSG00000142484	1.89244e-08	0.5
ENSG00000142546	4.19964e-06	0.5
ENSG00000142623	1.48317e-06	0.5
ENSG00000142669	2.34878e-06	0.5
ENSG00000142178	3.33566e-06	0.5
ENSG00000146378	9.11911e-08	0.5
ENSG00000146383	2.01795e-06	0.5
ENSG00000146399	3.07841e-06	0.5
ENSG00000145850	2.34582e-06	0.5
ENSG00000145949	1.42347e-06	0.5
ENSG00000146039	2.18681e-06	0.5
ENSG00000147138	1.26668e-06	0.5
ENSG00000146678	1.50811e-06	0.5
ENSG00000147041	3.28359e-06	0.5
ENSG00000145826	2.99488e-07	0.5
ENSG00000144395	2.31864e-06	0.5
ENSG00000144227	4.34104e-06	0.5
ENSG00000143942	2.4271e-06	0.5
ENSG00000144010	4.6277e-07	0.5
ENSG00000144191	4.02584e-06	0.5
ENSG00000145428	2.45771e-06	0.5
ENSG00000145491	7.12948e-07	0.5
ENSG00000144820	5.84456e-07	0.5
ENSG00000145192	3.62154e-06	0.5
ENSG00000164299	1.27266e-06	0.5
ENSG00000164304	3.79674e-06	0.5
ENSG00000164363	2.04761e-06	0.5
ENSG00000164096	1.38805e-06	0.5
ENSG00000163424	8.47629e-07	0.5
ENSG00000163254	9.93793e-08	0.5
ENSG00000163467	1.42175e-06	0.5
ENSG00000163499	6.08669e-07	0.5
ENSG00000163515	1.35195e-06	0.5
ENSG00000163576	2.09968e-07	0.5
ENSG00000165584	1.38874e-07	0.5
ENSG00000165509	1.75464e-06	0.5
ENSG00000165370	8.82848e-07	0.5
ENSG00000165471	3.03354e-06	0.5
ENSG00000165474	2.60755e-06	0.5
ENSG00000165496	3.65735e-06	0.5
ENSG00000165970	4.26801e-06	0.5
ENSG00000165762	3.74853e-06	0.5
ENSG00000165775	1.60825e-06	0.5
ENSG00000165837	3.28998e-06	0.5
ENSG00000164729	3.01407e-06	0.5
ENSG00000164749	3.25765e-06	0.5
ENSG00000164508	4.05535e-07	0.5
ENSG00000164645	2.07101e-07	0.5
ENSG00000165120	3.72734e-07	0.5
ENSG00000164935	6.75862e-07	0.5
ENSG00000164946	2.49151e-06	0.5
ENSG00000165059	6.33987e-08	0.5
ENSG00000165091	2.31758e-06	0.5
ENSG00000158716	5.47614e-07	0.5
ENSG00000158887	1.89724e-06	0.5
ENSG00000158578	2.53987e-06	0.5
ENSG00000158571	8.98524e-07	0.5
ENSG00000158113	4.06043e-06	0.5
ENSG00000159556	2.30177e-06	0.5
ENSG00000159763	8.51501e-07	0.5
ENSG00000159289	1.1502e-06	0.5
ENSG00000156687	3.75564e-06	0.5
ENSG00000156925	5.16192e-07	0.5
ENSG00000156284	1.88313e-06	0.5
ENSG00000157884	2.1848e-06	0.5
ENSG00000159961	1.99159e-07	0.5
ENSG00000157111	3.93278e-06	0.5
ENSG00000162621	4.15196e-06	0.5
ENSG00000162460	1.95173e-06	0.5
ENSG00000162456	1.74437e-06	0.5
ENSG00000162438	1.68708e-06	0.5
ENSG00000162643	9.8703e-07	0.5
ENSG00000162148	3.02905e-06	0.5
ENSG00000162727	1.77126e-06	0.5
ENSG00000162757	1.29523e-06	0.5
ENSG00000160856	3.41182e-06	0.5
ENSG00000160202	2.58054e-06	0.5
ENSG00000160349	9.14995e-07	0.5
ENSG00000161807	9.5471e-08	0.5
ENSG00000161850	2.25565e-07	0.5
ENSG00000162062	3.27675e-06	0.5
ENSG00000161973	2.32844e-06	0.5

[truncated: 6 more sheets: Table S11, Table S12, Table S13, Table S14, Table S15, Table S16]
